# Supplementary material for: Prognostic significance of surgery and radiotherapy in elderly patients with localized prostate cancer: establishing and time-based external validation a nomogram from SEER-based study
Source: BMC Urol. 2024 Jan 6;24:12. doi: 10.1186/s12894-023-01384-6 (PMC10771675; doi:10.1186/s12894-023-01384-6)
Supplement: Supplementary file 1 — Additional file 1: Figure S1. Calibration curve in the external verification of CSS and OS in elderly patients with localized prostate cancer. Figure S2. The AUC in the external verification of CSS and OS in elderly patients with localized prostate cancer. [file 12894_2023_1384_MOESM1_ESM.zip › 12894_2023_1384_MOESM3_ESM.csv]

group	Patient.ID	Age	Race	Year.of.diagnosis	Marital	Grade	T	Surgery	Radiation	Chemotherapy	PSA	Gleason	CSS	Survival months	Status
1	228	73	1	2011	0	2	2	0	0	0	1	1	1	94	1
1	271	66	1	2011	0	3	4	2	0	0	1	2	1	61	0
1	1004	80	1	2013	1	3	2	0	1	0	2	3	1	70	1
1	8921	74	3	2011	1	3	3	0	1	0	1	2	1	85	1
1	29316	70	1	2013	0	3	2	0	0	0	1	2	1	64	0
1	29724	71	1	2010	1	2	2	0	1	0	1	1	1	107	1
1	36411	89	1	2014	0	3	2	0	0	0	3	3	1	19	0
1	69932	86	2	2014	1	1	1	1	0	0	2	1	1	55	1
1	69940	67	1	2013	0	2	2	0	1	0	2	1	1	68	1
1	91872	69	1	2013	0	2	2	0	0	0	2	1	0	9	0
1	131953	80	1	2011	0	2	2	0	0	0	1	1	1	95	1
1	143532	66	1	2013	1	2	3	0	0	0	1	1	1	68	1
1	151285	70	1	2013	0	2	2	0	0	0	1	1	1	69	1
1	188919	69	1	2013	1	2	3	2	0	0	2	1	1	70	1
1	213862	65	1	2012	1	2	4	2	0	0	1	1	1	81	1
1	229613	77	1	2014	1	3	2	0	1	0	3	3	1	57	1
1	229909	76	1	2012	1	3	3	0	1	0	1	2	1	83	1
1	244571	73	1	2013	0	2	4	0	0	0	1	1	1	64	1
1	278189	68	1	2011	1	3	2	0	2	0	1	2	1	95	1
1	322994	71	1	2010	0	2	2	0	2	0	1	1	1	100	1
1	342506	79	1	2013	0	1	1	1	0	0	1	1	1	6	0
1	388857	74	1	2012	0	3	2	0	1	0	1	3	0	75	0
1	405328	68	3	2014	1	2	3	0	0	0	1	2	1	53	1
1	443935	71	2	2011	0	2	2	0	0	0	1	1	1	27	0
1	444188	78	1	2011	1	3	2	0	1	0	2	2	1	90	0
1	454603	75	1	2014	1	1	3	0	0	0	1	1	1	55	1
1	465421	78	1	2012	1	1	2	0	0	0	2	1	1	75	1
1	478966	78	1	2011	1	3	2	0	1	0	2	2	1	91	1
1	500303	75	3	2012	1	2	2	0	1	0	1	1	1	79	1
1	502208	74	1	2011	1	2	2	0	1	0	1	1	1	94	1
1	506815	76	1	2010	1	2	1	1	0	0	1	1	1	99	1
1	510476	67	1	2014	1	2	2	0	1	0	2	2	1	57	1
1	510773	78	3	2014	0	2	2	0	3	0	1	2	1	53	1
1	511403	75	1	2010	1	3	2	0	0	0	1	2	1	98	1
1	533305	75	1	2010	1	3	2	0	1	0	1	3	1	60	0
1	546139	67	1	2011	0	3	4	2	0	0	1	3	1	92	1
1	552496	74	1	2014	1	3	2	0	3	0	1	3	1	53	1
1	555984	73	1	2012	1	3	4	2	0	0	2	3	1	79	1
1	563017	80	1	2013	1	2	2	0	0	0	1	1	1	67	1
1	566759	65	2	2011	0	3	2	0	1	0	2	2	1	57	0
1	567758	78	3	2011	1	3	2	0	3	0	2	2	1	87	1
1	577170	82	1	2011	0	3	2	0	1	0	2	2	1	74	0
1	577381	71	1	2011	1	3	2	0	1	0	1	2	1	84	0
1	587926	83	1	2010	1	3	3	1	0	0	1	2	1	82	0
1	591689	78	1	2012	0	3	1	1	0	0	2	2	1	77	1
1	610062	77	3	2010	1	3	2	0	0	0	3	3	1	102	1
1	615133	77	3	2012	1	3	2	0	0	0	1	2	1	82	1
1	618560	65	1	2011	1	3	3	2	0	0	1	3	1	85	1
1	625902	82	1	2013	1	2	1	1	0	0	1	1	1	60	0
1	632820	67	1	2014	0	3	2	0	1	0	1	3	1	53	1
1	653974	87	1	2012	0	3	2	0	0	0	3	3	1	20	0
1	663267	77	1	2010	1	3	2	0	1	0	1	2	1	106	1
1	670247	68	1	2012	1	3	2	0	2	0	1	2	1	82	1
1	670641	71	1	2014	0	1	2	0	1	0	1	1	1	5	0
1	671838	78	1	2011	0	3	2	0	1	0	2	3	1	20	0
1	675172	78	1	2013	1	3	2	0	1	0	1	2	1	21	0
1	679025	83	1	2010	0	2	2	0	0	0	2	1	1	102	1
1	692536	75	1	2010	0	2	2	0	0	0	1	1	1	97	1
1	698765	67	1	2011	1	2	2	0	1	0	1	1	1	92	1
1	701248	65	1	2014	1	2	4	2	0	0	2	2	1	52	1
1	710583	71	1	2010	0	2	2	0	0	0	1	1	1	96	1
1	711726	66	1	2011	0	2	2	0	1	0	1	2	1	91	1
1	712200	83	1	2013	1	3	1	1	0	0	1	3	1	69	1
1	713409	67	1	2011	0	2	2	0	0	0	3	1	1	95	1
1	713484	74	1	2012	1	3	3	0	0	0	1	2	1	80	1
1	734558	79	1	2014	1	2	2	0	2	0	1	2	1	53	1
1	742705	73	1	2011	1	2	2	0	0	0	1	1	1	90	1
1	743150	70	1	2012	1	3	3	2	0	0	2	2	1	78	1
1	744004	74	1	2013	1	3	2	0	1	0	1	3	0	39	0
1	745841	66	1	2010	0	3	3	0	0	0	1	1	1	96	1
1	746749	67	1	2014	0	1	2	0	0	0	1	1	1	51	1
1	758797	76	3	2010	0	3	2	0	1	0	2	2	1	54	1
1	760676	76	1	2010	1	2	2	0	0	0	1	1	1	104	1
1	761041	65	1	2013	1	3	2	0	1	0	2	2	1	70	1
1	763489	66	1	2012	1	2	3	0	0	0	1	1	1	75	1
1	775123	79	1	2010	0	2	2	0	0	0	1	1	1	39	0
1	778442	69	1	2011	0	2	2	0	1	0	1	1	1	94	1
1	783639	71	3	2012	1	2	2	0	0	0	2	1	1	80	1
1	787688	65	1	2012	1	2	2	0	0	0	1	1	1	73	1
1	789206	88	2	2011	0	3	2	0	0	0	1	3	1	33	0
1	789994	65	1	2014	1	2	2	0	1	0	1	2	1	59	1
1	795413	83	1	2010	1	3	1	1	0	0	1	2	1	9	0
1	796127	79	3	2010	0	3	2	0	0	0	2	2	1	100	1
1	799404	68	1	2010	0	3	4	2	0	0	1	1	1	106	1
1	801063	78	1	2013	1	3	2	0	3	0	2	2	1	68	1
1	807358	73	1	2010	1	2	2	0	0	0	3	2	1	102	1
1	810212	78	1	2010	1	3	2	0	0	0	1	3	0	26	0
1	812149	69	1	2012	1	2	2	0	0	0	1	1	1	75	1
1	812201	79	2	2012	1	3	2	0	1	0	1	2	1	79	1
1	812349	67	1	2010	0	3	2	0	2	0	2	2	1	105	1
1	819430	76	1	2011	1	3	2	0	1	0	1	3	1	93	1
1	821416	78	3	2010	1	2	2	0	0	0	2	1	1	82	0
1	824494	69	1	2010	1	3	4	2	0	0	1	2	1	101	1
1	826134	67	1	2013	1	3	4	2	0	0	1	2	1	61	1
1	827972	67	1	2012	1	2	2	0	1	0	3	1	1	78	1
1	830539	80	1	2011	1	2	2	0	0	0	1	1	1	24	0
1	832027	82	1	2012	1	2	2	0	0	0	1	1	1	79	1
1	836948	69	1	2012	0	3	2	0	0	0	2	2	1	71	1
1	839559	65	1	2012	1	3	2	0	0	0	1	2	1	81	1
1	842227	82	1	2013	1	3	2	0	0	0	1	2	1	31	0
1	849344	72	1	2011	0	3	4	2	0	0	1	2	1	95	1
1	851779	69	1	2010	0	2	2	1	0	0	1	1	1	98	1
1	853737	77	3	2014	1	2	2	0	1	0	1	2	1	58	1
1	853770	80	1	2010	1	3	1	1	0	0	1	2	1	99	1
1	858605	72	1	2011	0	2	2	0	0	0	2	1	1	87	0
1	860098	67	1	2010	0	3	2	0	0	0	3	2	1	101	1
1	864112	73	1	2012	0	2	3	0	0	0	1	1	1	75	1
1	867094	66	1	2010	1	3	4	2	0	0	1	2	1	106	1
1	867933	67	1	2011	1	3	2	0	1	0	1	2	1	66	0
1	870614	67	1	2013	1	1	2	2	0	0	1	1	1	65	1
1	870748	73	3	2011	0	3	4	2	0	0	1	2	1	85	1
1	871088	71	1	2013	0	2	2	0	0	0	1	1	1	70	1
1	879439	66	1	2013	0	2	2	0	2	0	1	1	1	61	1
1	882383	88	1	2011	0	3	2	0	1	0	2	2	1	89	1
1	885896	77	1	2013	1	2	2	0	0	0	1	1	1	65	1
1	887521	75	2	2013	1	3	4	0	1	0	2	2	1	48	1
1	887549	73	1	2012	1	3	2	0	2	0	1	2	1	78	1
1	888588	75	1	2012	1	3	3	0	1	0	1	2	1	83	1
1	889955	70	1	2014	1	1	2	0	0	0	1	1	1	59	1
1	890856	74	1	2011	1	2	2	0	0	0	1	1	1	89	1
1	903700	74	1	2014	1	3	3	0	1	0	2	3	1	54	1
1	914182	75	1	2010	1	2	2	0	1	0	2	2	1	106	1
1	921755	65	1	2010	1	2	2	0	0	0	1	1	1	105	1
1	930455	68	2	2014	0	1	2	0	0	0	1	1	1	51	1
1	931096	86	1	2010	1	3	4	0	0	0	3	2	1	105	1
1	931366	89	3	2013	0	2	2	0	0	0	3	1	1	68	1
1	932372	77	1	2011	0	2	2	0	0	0	1	1	1	95	1
1	932971	70	1	2013	1	3	2	0	1	0	1	3	1	60	1
1	933059	66	1	2011	1	3	4	2	0	0	1	1	1	93	1
1	939864	82	1	2014	0	3	1	1	0	0	3	3	0	37	0
1	939951	72	1	2011	1	2	2	0	0	0	1	1	1	85	1
1	941356	69	3	2013	0	3	2	0	1	0	1	2	1	70	1
1	947897	79	1	2011	1	3	4	0	0	0	2	3	0	43	0
1	947968	73	1	2013	1	2	3	0	1	0	1	2	1	66	1
1	948145	65	1	2014	0	1	3	0	1	0	1	1	1	59	1
1	948611	65	1	2014	1	1	2	0	0	0	1	1	1	52	1
1	949176	66	1	2011	1	2	2	0	0	0	1	1	1	86	1
1	951517	71	3	2011	1	3	3	0	1	0	1	2	1	34	1
1	953032	69	1	2014	1	1	2	0	0	0	1	1	1	48	1
1	953932	70	1	2010	1	3	2	0	1	0	1	2	1	51	0
1	954360	71	2	2011	1	3	2	0	1	0	1	2	1	93	1
1	954605	77	3	2012	1	3	2	0	1	0	1	2	1	82	1
1	956761	81	1	2013	1	2	2	0	0	0	1	1	1	69	1
1	959266	76	1	2013	0	1	2	0	0	0	2	1	1	63	1
1	959478	66	1	2012	0	3	3	0	0	0	1	2	1	73	1
1	967475	70	1	2011	1	3	2	0	2	0	1	2	1	95	1
1	968395	66	1	2012	1	2	2	0	0	0	1	1	1	80	1
1	975311	65	1	2011	0	3	2	0	0	0	1	2	1	87	1
1	975919	72	1	2010	1	2	3	0	1	0	1	1	1	76	0
1	978206	72	3	2014	0	2	2	0	0	0	1	2	1	50	1
1	979043	77	1	2010	1	3	2	0	0	0	3	3	0	8	0
1	979692	71	1	2010	1	2	2	0	0	0	1	1	1	104	1
1	983176	65	1	2013	1	2	2	0	0	0	1	1	1	70	1
1	988205	77	1	2013	1	2	3	0	2	0	1	1	1	71	1
1	989291	67	2	2011	1	3	2	0	1	0	3	2	0	72	0
1	992612	69	1	2010	0	2	2	0	0	0	1	1	1	103	1
1	995592	83	1	2012	0	3	2	0	0	0	1	2	1	78	1
1	995928	78	1	2014	0	1	2	0	0	0	1	1	1	52	1
1	996067	74	3	2010	1	2	2	0	1	0	2	1	1	51	0
1	996360	72	1	2011	1	2	2	0	0	0	1	1	1	92	1
1	998149	84	1	2011	1	2	2	0	0	0	1	1	1	21	0
1	998288	78	3	2010	1	3	2	0	1	0	2	2	1	41	0
1	999839	81	1	2012	1	3	2	0	1	0	3	2	1	79	1
1	999948	83	1	2013	1	3	2	0	0	0	2	2	1	7	0
1	1009801	65	1	2011	1	3	4	2	0	0	1	2	1	91	1
1	1010556	69	1	2013	1	2	2	0	2	0	1	1	1	70	1
1	1014505	71	2	2011	0	3	2	0	1	0	1	2	1	70	0
1	1017913	74	1	2010	1	3	2	0	1	0	2	2	1	101	1
1	1019414	71	1	2011	1	2	2	0	0	0	1	1	1	85	1
1	1021171	81	1	2014	0	1	1	1	0	0	1	1	1	28	0
1	1022027	69	1	2010	1	2	2	0	1	0	1	1	1	98	1
1	1024770	66	1	2013	1	3	4	2	0	0	1	2	1	68	1
1	1025716	75	1	2010	0	3	3	0	1	0	1	2	1	98	1
1	1028570	74	1	2012	0	3	2	0	0	0	2	3	1	75	1
1	1033052	78	1	2014	0	3	4	0	3	0	3	3	0	32	0
1	1033343	84	1	2010	1	2	1	1	0	0	1	1	1	98	1
1	1034318	78	1	2011	1	2	2	0	1	0	1	1	1	93	1
1	1045113	70	1	2013	1	3	2	0	1	0	3	3	1	64	1
1	1046179	67	1	2012	1	3	3	0	2	0	1	2	1	63	0
1	1046265	89	1	2012	1	2	2	0	0	0	1	1	1	78	1
1	1049125	81	1	2012	1	2	1	1	0	0	1	1	1	73	1
1	1049465	78	1	2014	1	2	2	0	2	0	1	2	1	57	1
1	1050344	71	1	2011	0	2	2	0	0	0	1	1	1	59	0
1	1051776	69	1	2010	1	2	3	2	0	0	1	2	1	97	1
1	1052601	68	1	2012	1	2	2	0	0	0	2	1	1	73	1
1	1059892	72	1	2010	1	3	4	2	0	0	1	2	1	105	1
1	1060516	80	1	2010	0	3	3	1	0	0	1	2	1	101	1
1	1062648	73	1	2011	0	3	2	0	1	0	1	3	1	36	0
1	1064704	71	2	2013	1	3	2	0	1	0	2	2	1	64	1
1	1066526	70	1	2011	1	2	2	0	0	0	1	1	1	84	1
1	1069177	72	1	2011	1	2	2	0	2	0	1	1	1	33	0
1	1069306	75	1	2013	0	2	2	0	1	0	2	1	1	71	1
1	1069515	76	3	2010	1	3	2	0	1	0	2	2	1	77	0
1	1071700	71	1	2010	0	3	2	0	1	0	1	2	1	42	0
1	1071747	79	1	2011	1	3	2	0	3	0	1	2	1	91	1
1	1072242	67	2	2014	1	3	3	0	3	0	1	3	1	49	1
1	1072322	68	1	2014	0	2	4	0	0	0	2	2	1	16	0
1	1073175	65	2	2014	1	2	4	2	0	0	2	2	1	52	1
1	1073479	70	1	2012	1	3	2	0	1	0	1	2	1	72	1
1	1075805	74	3	2010	1	3	4	0	1	0	1	3	1	93	1
1	1076567	70	2	2010	1	3	2	0	0	0	1	2	1	106	1
1	1076600	79	2	2011	1	3	2	0	1	0	1	2	1	77	0
1	1077466	83	1	2011	0	3	2	0	0	0	3	2	1	84	1
1	1078307	69	2	2010	0	2	2	0	1	0	2	2	1	43	0
1	1082057	75	1	2013	1	3	2	0	0	0	2	2	0	5	0
1	1086666	65	2	2010	0	3	2	0	3	0	2	3	1	64	0
1	1087429	76	1	2012	1	3	2	0	2	0	1	2	1	74	1
1	1092652	68	3	2010	0	2	2	0	0	0	1	1	1	74	0
1	1096759	65	1	2010	0	3	3	0	0	0	1	2	1	101	1
1	1098694	68	3	2012	1	3	4	2	0	0	1	2	1	74	1
1	1099842	72	1	2010	1	3	2	0	2	0	1	3	1	103	1
1	1100755	67	1	2012	1	3	3	0	3	0	1	2	1	82	1
1	1101145	72	1	2012	1	3	2	0	1	0	2	2	1	74	1
1	1101656	66	3	2013	1	2	2	0	0	0	2	2	1	65	1
1	1101819	71	1	2011	1	2	4	2	0	0	1	1	1	89	1
1	1102931	73	1	2013	1	2	2	0	0	0	1	1	1	69	1
1	1103483	66	3	2013	1	1	2	0	0	0	1	1	1	66	1
1	1103865	69	1	2010	0	2	2	0	0	0	1	1	1	104	1
1	1105500	78	3	2013	1	2	2	0	0	0	1	2	1	63	0
1	1107195	78	1	2011	1	3	2	0	1	0	1	2	1	33	0
1	1107369	74	2	2011	1	3	2	0	1	0	1	2	1	91	1
1	1111939	68	1	2014	1	1	2	0	0	0	1	1	1	49	1
1	1118208	77	1	2013	1	3	2	0	1	0	1	3	1	67	1
1	1118307	78	1	2010	0	2	2	0	0	0	2	1	1	100	1
1	1118319	68	1	2012	1	3	4	2	0	0	1	2	1	77	1
1	1118498	73	1	2011	1	3	2	0	0	0	1	2	1	74	0
1	1122015	77	1	2014	1	3	2	0	0	0	1	3	1	44	1
1	1124801	78	1	2014	1	3	3	0	1	0	2	3	1	54	1
1	1125236	68	1	2011	1	2	2	0	0	0	2	1	1	49	0
1	1126980	65	1	2013	0	2	2	0	1	0	2	2	1	47	1
1	1127199	68	1	2013	0	3	2	0	0	0	1	2	1	66	1
1	1127328	73	1	2011	1	2	3	0	1	0	1	1	1	90	1
1	1128754	93	1	2013	0	2	2	0	0	0	1	1	1	51	1
1	1136045	65	1	2011	0	2	3	0	1	0	1	1	1	84	1
1	1137232	66	1	2013	0	3	2	0	0	0	1	2	1	64	1
1	1138543	83	1	2012	1	2	3	0	0	0	1	1	1	68	0
1	1138976	72	1	2010	0	2	2	0	1	0	1	1	1	42	0
1	1140294	74	1	2010	1	3	3	0	2	0	1	2	1	99	1
1	1141003	77	1	2010	1	3	2	0	0	0	3	3	1	98	1
1	1141533	66	1	2012	0	3	2	0	0	0	1	2	1	77	1
1	1141574	79	1	2010	1	2	2	0	1	0	1	2	0	102	0
1	1145880	66	1	2010	1	2	2	0	1	0	2	1	1	102	1
1	1145954	70	2	2010	0	2	2	0	1	0	2	1	1	98	1
1	1147305	75	1	2012	0	3	3	0	1	0	1	3	1	35	0
1	1147725	73	3	2010	0	3	2	0	0	0	3	3	1	96	0
1	1148384	67	1	2011	1	3	4	2	0	0	1	2	1	85	1
1	1151438	72	1	2013	0	2	2	0	0	0	1	1	1	62	1
1	1152885	83	1	2010	1	3	2	0	1	0	1	3	1	106	1
1	1152918	72	1	2010	0	3	2	0	1	0	1	2	1	105	1
1	1152965	68	1	2010	1	3	2	0	1	0	1	2	1	93	1
1	1153079	70	1	2010	1	3	4	2	0	0	2	3	1	105	1
1	1153191	66	1	2010	0	3	2	0	1	0	1	2	1	107	1
1	1153367	82	1	2010	1	2	2	0	0	0	1	1	0	102	0
1	1153383	74	2	2010	0	2	2	0	2	0	1	1	1	105	1
1	1153583	66	3	2010	1	3	2	0	1	0	1	2	1	105	1
1	1153913	68	1	2010	1	3	2	0	1	0	1	2	1	103	1
1	1153944	74	2	2010	1	3	2	0	1	0	3	3	1	107	1
1	1154028	82	3	2011	0	3	3	0	0	0	1	3	1	70	0
1	1154300	83	1	2013	1	3	3	0	3	0	3	3	1	71	1
1	1154819	67	1	2010	1	3	2	0	0	0	1	2	1	102	1
1	1154822	70	3	2010	0	3	4	2	0	0	2	2	1	102	1
1	1154845	65	1	2010	1	3	4	2	0	0	1	1	1	104	1
1	1154889	66	3	2010	1	2	2	0	2	0	1	1	1	105	1
1	1154895	70	1	2010	1	3	2	0	2	0	2	2	1	104	1
1	1155331	72	2	2010	0	2	2	0	1	0	1	1	1	107	1
1	1155393	71	1	2010	1	2	2	0	1	0	2	1	1	107	1
1	1155402	73	1	2010	0	3	2	0	1	0	3	2	1	107	1
1	1155451	74	1	2010	1	2	2	0	1	0	1	1	1	99	0
1	1155500	77	1	2010	0	3	2	0	1	0	1	2	1	104	1
1	1155530	78	1	2010	0	2	2	0	0	0	1	1	1	103	1
1	1155539	75	1	2010	1	3	2	0	1	0	2	2	1	103	1
1	1155561	66	1	2010	1	2	2	0	2	0	1	1	1	106	1
1	1155564	85	1	2010	1	3	1	1	0	0	3	2	1	75	0
1	1155611	74	1	2010	0	2	2	0	0	0	2	1	1	105	1
1	1155624	65	1	2010	0	3	2	0	0	0	1	2	1	103	1
1	1155670	71	1	2010	0	3	2	0	0	0	3	2	1	103	1
1	1155693	71	1	2010	1	2	2	0	2	0	1	1	1	100	1
1	1155707	68	1	2010	0	3	2	0	2	0	3	3	0	88	0
1	1155748	68	3	2010	1	2	2	0	0	0	1	1	1	104	1
1	1155790	65	1	2010	1	3	4	2	0	0	1	1	1	107	1
1	1155836	68	1	2010	1	2	2	0	2	0	1	1	1	106	1
1	1155878	76	1	2010	1	3	2	0	2	0	1	2	1	105	1
1	1155881	75	1	2010	1	3	2	0	0	0	2	2	1	81	0
1	1155957	73	1	2010	1	3	2	0	0	0	3	2	0	79	0
1	1156000	78	1	2010	0	2	2	0	1	0	2	1	1	105	1
1	1156095	72	3	2010	1	3	3	2	0	0	1	2	1	105	1
1	1156096	68	1	2010	1	2	3	2	0	0	1	1	1	105	1
1	1156309	65	1	2010	1	2	2	0	0	0	1	1	1	106	1
1	1156333	68	1	2013	1	3	2	0	0	0	1	2	1	71	1
1	1156349	70	1	2010	1	2	4	2	0	0	1	1	1	105	1
1	1156356	70	1	2010	1	2	1	1	1	0	1	1	1	84	0
1	1156377	66	1	2010	1	2	4	2	0	0	1	1	1	101	1
1	1156387	74	1	2010	1	2	2	0	1	0	1	1	1	105	1
1	1156413	71	1	2010	0	2	2	0	1	0	2	1	1	105	1
1	1156476	71	1	2010	1	2	2	0	0	0	2	1	1	104	1
1	1156483	79	1	2010	1	3	3	0	1	0	1	3	1	43	0
1	1156485	65	1	2010	1	2	2	0	0	0	1	1	1	103	1
1	1156553	65	3	2010	1	1	1	1	0	0	1	1	0	91	0
1	1156582	72	3	2010	1	2	2	0	0	0	1	1	1	56	0
1	1156686	70	1	2010	1	2	2	0	0	0	1	1	1	103	1
1	1156964	72	1	2010	1	2	2	0	1	0	1	1	1	103	1
1	1157153	67	1	2010	1	2	2	0	0	0	1	1	1	103	1
1	1157269	70	1	2010	0	3	2	0	0	0	1	3	0	93	0
1	1157281	74	1	2010	0	2	2	0	0	0	1	1	1	100	0
1	1157334	71	1	2010	0	2	2	0	0	0	1	1	1	103	1
1	1157351	71	3	2010	1	3	4	2	0	0	2	1	1	105	1
1	1157353	67	1	2010	1	3	3	2	0	0	1	2	1	106	1
1	1157361	65	1	2010	1	3	4	2	0	0	1	2	1	107	1
1	1157396	73	1	2010	1	3	2	0	2	0	1	2	1	45	0
1	1157401	66	1	2010	0	2	3	2	0	0	1	1	1	107	1
1	1157408	74	1	2010	0	2	2	0	0	0	1	1	1	103	1
1	1157434	66	2	2011	1	2	2	0	1	0	2	1	1	95	1
1	1157441	65	3	2010	1	2	2	0	0	0	1	1	1	103	1
1	1157467	65	3	2010	1	3	4	2	0	0	1	3	1	105	1
1	1157468	67	2	2010	1	2	2	0	0	0	1	1	1	104	1
1	1157476	75	3	2010	0	3	2	0	0	0	2	2	1	103	1
1	1157516	72	3	2010	1	2	2	0	0	0	1	1	1	78	0
1	1157568	69	1	2010	1	2	2	0	0	0	1	1	1	101	1
1	1157585	77	1	2010	0	2	2	0	0	0	3	1	1	68	0
1	1157768	75	3	2010	0	2	2	0	0	0	2	1	1	103	1
1	1157774	70	1	2010	1	2	4	2	0	0	2	1	0	66	0
1	1157866	68	1	2010	0	2	4	2	0	0	1	2	1	103	1
1	1157921	67	1	2010	0	2	2	0	2	0	1	1	1	103	1
1	1157928	84	1	2010	0	3	2	0	0	0	3	3	0	82	0
1	1157941	66	1	2010	0	2	2	0	0	0	2	1	1	102	1
1	1158015	82	3	2010	1	3	2	0	0	0	1	2	1	105	1
1	1158447	86	3	2010	0	3	1	1	0	0	3	3	1	67	0
1	1158456	69	1	2010	1	3	2	0	1	0	3	2	1	105	1
1	1158681	77	1	2010	1	2	2	1	0	0	1	1	1	30	0
1	1158812	69	1	2010	1	2	4	2	0	0	1	1	1	100	1
1	1158835	65	3	2010	1	2	2	0	0	0	1	1	1	70	1
1	1158878	69	1	2010	1	3	2	0	2	0	1	2	1	101	1
1	1158930	79	2	2010	1	2	2	0	0	0	3	1	1	32	0
1	1158945	80	3	2010	1	2	2	0	0	0	1	1	1	100	1
1	1158960	67	1	2010	1	2	2	0	0	0	1	1	1	65	0
1	1159188	77	3	2010	1	2	1	1	0	0	1	1	1	106	1
1	1159252	71	1	2010	1	3	2	0	1	0	1	2	1	106	1
1	1159435	80	1	2010	1	3	4	2	0	0	2	2	1	102	1
1	1159459	69	1	2010	0	2	4	2	0	0	1	1	1	103	1
1	1159497	65	3	2010	1	3	2	0	1	0	1	2	1	100	1
1	1159579	68	1	2010	1	2	4	2	0	0	3	2	1	104	1
1	1159640	68	1	2010	1	3	2	0	1	0	1	2	1	103	1
1	1159643	71	1	2010	1	3	3	0	1	0	2	2	1	95	1
1	1160170	75	1	2010	1	1	1	1	0	0	1	1	1	83	1
1	1160263	72	1	2010	0	1	2	0	1	0	1	1	1	106	1
1	1160266	82	3	2010	1	3	2	0	0	0	1	3	1	55	1
1	1160387	80	3	2010	1	3	2	0	0	0	3	3	1	105	1
1	1160477	69	1	2010	0	3	4	2	0	0	1	2	1	107	1
1	1160480	69	1	2010	1	3	4	2	0	0	1	2	1	102	1
1	1160514	67	1	2010	1	2	2	0	0	0	1	1	1	100	1
1	1160684	69	3	2010	1	3	3	2	0	0	1	1	1	105	1
1	1160745	75	1	2010	1	3	2	0	1	0	1	2	1	55	0
1	1160791	69	3	2010	1	3	2	0	2	0	2	2	1	107	1
1	1160854	94	1	2010	1	2	2	1	0	0	3	1	0	37	0
1	1160927	67	1	2010	1	3	2	0	1	0	3	3	1	105	1
1	1161093	74	3	2010	1	2	2	0	0	0	1	1	1	100	1
1	1161134	68	3	2010	1	3	4	2	0	0	2	1	1	101	1
1	1161139	78	3	2010	1	2	2	0	2	0	1	1	1	90	0
1	1161207	79	1	2010	1	2	2	0	0	0	2	1	1	102	1
1	1161237	66	1	2010	0	2	2	0	0	0	1	1	1	102	1
1	1161242	72	1	2010	0	3	2	0	2	0	1	2	1	100	1
1	1161346	75	1	2010	1	3	2	0	1	0	3	2	1	21	0
1	1161367	66	1	2010	1	3	4	2	0	0	1	3	1	103	1
1	1161408	65	1	2010	1	2	3	2	0	0	1	1	1	101	1
1	1161452	72	3	2010	1	2	2	0	0	0	1	1	1	107	1
1	1161466	78	2	2010	1	3	2	0	1	0	1	2	1	59	0
1	1161496	76	2	2010	1	2	2	0	1	0	1	1	1	99	1
1	1161567	73	1	2010	1	2	2	0	1	0	1	1	1	102	1
1	1161581	67	1	2010	1	2	4	2	0	0	1	1	1	102	1
1	1161655	74	1	2010	0	2	2	0	1	0	1	1	1	92	0
1	1161809	75	1	2010	1	2	4	2	0	0	1	1	1	106	1
1	1161973	67	1	2010	1	2	2	0	2	0	1	1	1	104	1
1	1162091	70	1	2010	1	2	4	2	0	0	1	2	0	44	0
1	1162092	75	1	2010	0	3	3	0	1	0	1	2	1	103	1
1	1162094	66	1	2010	1	2	4	2	0	0	1	2	1	104	1
1	1162124	65	1	2010	1	2	3	2	0	0	1	2	1	101	1
1	1162171	77	1	2010	1	2	2	0	1	0	1	1	1	107	1
1	1162570	70	1	2010	1	3	4	2	0	0	1	2	1	95	0
1	1162598	84	1	2010	1	3	2	0	1	0	1	2	1	99	1
1	1162698	82	3	2010	1	3	2	0	0	0	2	3	1	20	0
1	1163322	77	2	2010	1	2	2	0	0	0	3	2	1	22	0
1	1163653	74	1	2010	1	3	4	2	0	0	1	2	1	102	1
1	1163662	66	1	2010	0	2	2	0	2	0	1	1	1	102	1
1	1163716	67	1	2010	0	2	2	0	0	0	2	1	1	106	1
1	1163796	71	3	2010	0	2	2	0	1	0	2	1	1	102	1
1	1163844	75	1	2010	1	2	2	0	0	0	1	1	1	107	1
1	1163861	67	1	2010	1	3	4	2	0	0	2	1	1	106	1
1	1163863	67	1	2010	1	2	4	2	0	0	1	1	1	106	1
1	1163878	71	1	2010	0	2	2	0	0	0	3	1	1	72	0
1	1163919	73	1	2010	1	3	3	0	1	0	3	2	1	100	1
1	1163973	67	1	2010	1	2	2	0	2	0	1	1	1	107	1
1	1164047	66	1	2010	0	2	2	0	0	0	1	1	1	107	1
1	1164056	69	1	2010	1	2	2	0	2	0	1	1	1	107	1
1	1164093	75	1	2010	1	2	2	0	0	0	1	1	0	20	0
1	1164101	74	1	2010	0	2	2	0	0	0	1	1	1	107	1
1	1164106	75	1	2010	0	2	2	0	0	0	1	1	1	107	1
1	1164109	65	1	2010	0	2	2	0	0	0	1	1	1	107	1
1	1164118	72	1	2010	1	3	2	0	0	0	1	2	1	107	1
1	1164181	68	1	2010	0	2	2	0	0	0	1	1	1	106	1
1	1164183	68	1	2010	0	2	2	0	0	0	1	1	1	105	1
1	1164202	69	1	2010	1	2	2	0	0	0	1	1	1	106	1
1	1164203	65	1	2010	0	2	2	0	0	0	1	1	1	106	1
1	1164232	69	1	2010	1	2	2	0	0	0	1	1	1	105	1
1	1164247	81	3	2010	1	2	2	0	1	0	1	1	1	102	1
1	1164254	69	3	2010	1	2	2	0	1	0	1	1	1	102	1
1	1164358	71	1	2010	1	2	3	2	0	0	3	1	1	81	0
1	1164528	65	1	2010	1	3	4	2	0	0	1	1	1	95	1
1	1164888	68	1	2010	0	2	3	2	0	0	2	1	1	97	1
1	1165003	66	1	2010	1	3	2	0	2	0	1	2	1	106	1
1	1165006	68	1	2010	1	3	2	0	3	0	1	2	1	106	1
1	1165009	70	1	2010	1	3	2	0	3	0	1	2	1	106	1
1	1165027	75	1	2010	1	3	2	0	0	0	2	3	1	106	1
1	1165047	83	3	2010	0	3	2	0	0	0	1	3	1	68	0
1	1165063	72	1	2011	1	2	2	0	2	0	1	1	1	95	1
1	1165142	66	1	2010	1	3	2	0	1	0	1	2	1	38	0
1	1165152	68	2	2010	0	2	2	0	1	0	3	1	1	33	0
1	1165346	66	1	2010	1	3	2	0	0	0	1	2	1	104	1
1	1165349	74	1	2010	1	3	2	0	1	0	1	2	0	91	0
1	1165353	69	1	2010	0	2	2	0	1	0	2	1	1	23	1
1	1165394	67	2	2010	1	2	2	0	0	0	1	1	1	105	1
1	1165402	69	1	2010	0	3	2	0	1	0	1	3	1	102	1
1	1165405	65	1	2010	0	3	2	0	0	0	1	2	1	104	1
1	1165432	74	1	2011	1	3	2	0	2	0	1	2	1	94	1
1	1165457	82	3	2010	1	3	2	1	0	0	2	3	1	78	0
1	1165458	78	3	2010	1	3	2	1	0	0	1	2	1	93	1
1	1165461	68	1	2010	1	2	2	0	1	0	1	1	1	103	1
1	1165485	67	1	2010	1	3	4	2	0	0	1	2	1	106	1
1	1165522	67	1	2010	0	2	2	0	0	0	1	1	1	104	1
1	1165535	66	3	2010	1	3	2	0	0	0	1	2	1	103	1
1	1165540	66	1	2010	1	3	2	0	2	0	1	2	1	102	1
1	1165874	67	1	2010	1	2	2	0	2	0	1	1	1	101	1
1	1165877	69	1	2010	0	2	4	2	0	0	1	1	1	102	1
1	1165883	68	2	2010	1	2	2	0	0	0	1	1	1	105	1
1	1165893	67	2	2010	1	3	2	0	0	0	1	2	1	104	1
1	1165894	71	1	2010	0	2	2	0	0	0	1	1	1	104	1
1	1165901	78	1	2010	1	3	2	0	1	0	1	2	1	105	1
1	1165908	71	1	2010	0	3	2	0	1	0	2	2	1	68	0
1	1165909	74	2	2010	0	2	2	0	1	0	2	1	1	82	0
1	1165915	68	1	2010	0	2	2	0	0	0	1	1	1	105	1
1	1165919	65	1	2010	1	3	2	1	0	0	2	2	1	105	1
1	1165930	68	2	2010	0	3	2	0	2	0	2	2	1	100	1
1	1165970	75	2	2010	1	3	2	0	0	0	2	2	1	69	0
1	1165974	70	1	2010	1	2	2	1	2	0	1	1	1	103	1
1	1165985	69	3	2010	1	2	2	0	0	0	1	1	1	103	1
1	1166108	66	1	2012	1	2	4	2	0	0	1	1	1	55	1
1	1166281	73	1	2010	1	2	2	0	1	0	1	1	1	105	1
1	1166290	75	3	2010	1	3	2	0	1	0	2	3	1	54	1
1	1166292	78	2	2010	1	2	2	0	0	0	1	1	1	52	0
1	1166413	69	1	2010	0	3	2	0	0	0	2	2	1	99	1
1	1166429	71	3	2010	0	3	2	0	0	0	1	2	1	105	1
1	1166447	80	3	2010	0	3	2	0	1	0	2	2	1	103	1
1	1166454	66	1	2010	1	2	2	0	1	0	1	1	1	102	1
1	1166488	71	2	2010	1	2	2	1	0	0	1	1	1	103	1
1	1166763	70	1	2010	1	3	4	2	0	0	1	2	1	99	1
1	1166802	65	1	2010	1	2	3	2	0	0	1	1	1	100	1
1	1166838	67	1	2010	1	2	2	0	0	0	1	1	1	99	1
1	1167028	66	1	2010	1	2	2	0	0	0	1	1	1	107	1
1	1167036	70	2	2010	0	3	2	0	0	0	1	2	1	106	1
1	1167041	66	1	2010	1	2	2	0	0	0	1	1	1	69	0
1	1167134	77	1	2010	1	3	2	0	2	0	1	2	1	103	1
1	1167173	77	1	2010	1	3	2	0	2	0	1	2	1	102	1
1	1167176	75	1	2010	1	3	2	0	3	0	3	3	0	82	0
1	1167193	73	1	2010	0	2	2	0	0	0	2	1	1	102	1
1	1167379	80	1	2011	1	2	2	0	0	0	3	1	1	93	1
1	1167542	65	2	2010	1	2	4	2	0	0	1	1	1	101	1
1	1167572	74	3	2010	1	3	2	0	1	0	3	2	1	101	1
1	1167592	86	1	2010	0	2	1	1	0	0	1	1	1	100	1
1	1167695	66	1	2010	1	2	4	2	0	0	2	2	1	99	1
1	1167774	77	3	2010	1	3	2	0	1	0	2	3	1	38	0
1	1167776	77	1	2010	1	2	2	0	0	0	1	1	1	103	1
1	1167849	66	1	2010	1	2	2	0	2	0	1	1	1	101	1
1	1168038	67	1	2010	1	3	4	2	0	0	1	1	1	102	1
1	1168261	72	1	2010	0	3	2	0	1	0	3	2	1	99	1
1	1168385	72	3	2010	0	2	2	0	2	0	2	1	1	95	0
1	1168432	67	3	2010	1	3	4	2	0	0	1	3	1	103	1
1	1168583	71	2	2010	1	2	2	0	1	0	1	2	1	102	1
1	1168749	66	3	2010	0	2	2	0	0	0	2	2	1	99	1
1	1168766	69	3	2010	1	2	2	0	0	0	1	1	1	105	1
1	1168808	72	1	2010	1	3	2	0	0	0	1	2	1	102	1
1	1168825	67	2	2010	1	3	4	2	0	0	1	2	1	103	1
1	1168839	66	2	2010	1	3	2	0	0	0	1	2	1	101	1
1	1168872	76	1	2010	1	3	2	0	1	0	2	2	1	101	1
1	1168877	69	1	2010	1	2	2	0	1	0	1	1	1	101	1
1	1168943	70	1	2010	1	2	2	0	0	0	1	1	1	99	1
1	1169062	75	1	2011	0	2	2	0	2	0	1	1	1	90	1
1	1169104	65	1	2010	1	3	4	2	0	0	1	1	1	106	1
1	1169231	68	1	2010	0	3	4	2	0	0	1	2	0	87	0
1	1169598	74	1	2010	1	2	2	0	0	0	1	1	1	107	1
1	1169605	66	1	2010	1	3	4	2	0	0	1	2	1	107	1
1	1169701	67	1	2011	0	2	4	0	1	0	1	1	1	84	1
1	1169746	69	1	2010	0	2	4	2	0	0	1	1	1	50	0
1	1169771	70	1	2010	1	3	3	0	1	0	3	2	1	56	0
1	1169825	74	1	2010	1	2	2	0	0	0	1	1	1	105	1
1	1169864	69	1	2010	1	2	2	0	0	0	1	1	1	43	0
1	1169880	74	3	2010	1	2	2	0	0	0	1	1	1	104	1
1	1169941	75	3	2010	1	3	2	0	0	0	1	2	1	104	1
1	1169962	71	1	2010	1	3	4	2	0	0	1	2	1	93	1
1	1169993	79	1	2010	1	3	2	0	1	0	1	2	1	98	0
1	1170007	65	1	2010	1	3	4	2	0	0	1	2	1	106	1
1	1170034	68	3	2010	1	2	2	0	1	0	1	1	1	103	1
1	1170067	65	1	2010	0	3	2	0	0	0	1	2	1	103	1
1	1170161	69	1	2010	1	3	3	2	0	0	1	2	1	106	1
1	1170169	66	1	2010	1	3	3	0	1	0	1	2	1	99	1
1	1170172	67	3	2010	1	3	4	2	0	0	1	2	1	106	1
1	1170289	69	3	2010	1	2	3	0	0	0	1	1	1	104	1
1	1170305	73	1	2010	0	2	2	0	0	0	1	1	1	101	1
1	1170531	77	1	2010	1	3	2	0	1	0	1	2	1	105	1
1	1170600	70	2	2010	1	3	2	0	0	0	2	2	1	103	1
1	1170603	73	2	2010	1	2	2	0	0	0	1	1	1	102	1
1	1170659	78	3	2012	1	2	2	0	0	0	2	1	1	76	0
1	1170707	71	1	2010	0	3	2	0	0	0	2	3	1	98	1
1	1170714	73	1	2010	1	3	2	0	0	0	3	3	0	72	0
1	1170723	65	1	2010	1	2	2	0	0	0	2	1	1	98	1
1	1170820	68	1	2010	1	2	2	0	2	0	1	1	1	21	0
1	1170822	71	3	2010	0	3	2	0	1	0	2	3	1	102	1
1	1170824	78	1	2010	0	3	4	2	0	0	1	3	1	101	1
1	1170825	65	2	2010	1	3	2	0	1	0	2	3	0	42	0
1	1171035	67	1	2010	1	2	4	2	0	0	1	1	1	100	1
1	1171086	73	3	2010	1	2	2	0	2	0	1	1	1	100	1
1	1171177	69	3	2013	1	3	2	0	2	0	1	2	1	68	1
1	1171193	66	1	2010	1	2	2	0	0	0	1	1	1	106	1
1	1171323	70	1	2010	0	3	3	0	3	0	1	2	1	104	1
1	1171386	75	1	2011	1	2	2	0	1	0	1	1	1	92	1
1	1171626	72	1	2010	0	2	2	0	0	0	2	1	1	98	1
1	1172198	81	1	2011	1	3	2	0	2	0	2	3	1	52	0
1	1172254	70	1	2010	1	2	2	0	1	0	1	1	1	101	1
1	1172267	71	1	2010	1	3	2	0	1	0	1	2	1	101	1
1	1172271	72	1	2010	1	2	2	0	0	0	1	1	1	89	1
1	1172276	78	1	2010	1	2	2	0	0	0	1	1	1	80	0
1	1172282	69	1	2010	1	3	2	0	1	0	1	2	1	106	1
1	1172288	78	1	2010	0	2	2	0	0	0	2	1	1	104	1
1	1172290	67	2	2010	1	2	3	2	0	0	1	2	1	107	1
1	1172291	73	1	2010	1	3	2	0	1	0	1	2	1	105	1
1	1172294	87	1	2010	0	3	2	0	0	0	1	3	1	90	0
1	1172302	75	3	2010	1	3	2	0	2	0	1	2	1	104	1
1	1172430	78	1	2010	1	2	2	0	1	0	1	1	1	98	1
1	1172486	66	1	2010	1	2	2	0	1	0	2	1	1	103	1
1	1172800	81	2	2012	1	2	2	0	0	0	1	1	1	83	1
1	1172854	65	1	2010	1	3	3	2	0	0	1	3	1	101	1
1	1172949	65	1	2010	1	2	2	0	2	0	2	1	1	98	1
1	1173064	81	3	2010	1	3	2	1	0	0	1	2	1	101	1
1	1173308	70	1	2010	1	2	1	1	0	0	1	1	1	92	1
1	1173326	90	3	2010	0	3	2	0	1	0	1	3	1	87	0
1	1173362	66	3	2010	1	3	4	2	0	0	1	2	1	3	1
1	1173365	70	1	2010	1	3	2	1	0	0	1	2	1	105	1
1	1173674	68	1	2010	1	3	4	2	0	0	1	3	1	99	1
1	1173745	67	3	2010	1	3	4	2	0	0	1	2	1	99	1
1	1173982	68	2	2010	1	2	2	0	1	0	1	1	1	102	1
1	1174161	73	1	2010	0	2	2	0	0	0	1	1	1	107	1
1	1174171	66	1	2010	0	2	2	0	0	0	1	1	1	106	1
1	1174175	66	2	2010	0	3	4	2	0	0	1	3	1	35	0
1	1174177	87	1	2010	1	3	2	0	1	0	3	3	1	93	1
1	1174181	71	1	2010	1	2	2	0	0	0	2	1	1	105	1
1	1174450	77	2	2010	0	2	2	0	1	0	2	1	1	100	1
1	1174501	72	1	2010	1	2	4	2	0	0	1	2	1	97	1
1	1174503	66	1	2010	0	3	4	2	0	0	1	1	1	101	1
1	1174585	66	1	2010	0	2	2	0	2	0	1	1	1	98	1
1	1174592	78	3	2010	0	3	2	0	3	0	1	2	1	98	1
1	1174720	67	1	2010	0	3	4	2	0	0	1	2	1	96	1
1	1174743	76	1	2010	0	3	4	0	0	0	3	2	1	96	1
1	1174798	72	1	2012	1	2	2	0	0	0	2	1	1	73	1
1	1174864	81	1	2010	1	3	3	0	1	0	1	3	1	33	0
1	1174867	70	2	2010	0	2	2	0	0	0	1	1	1	18	0
1	1175076	76	2	2010	0	3	1	1	1	0	3	3	1	98	1
1	1175167	65	1	2010	1	3	3	0	1	0	1	3	1	99	1
1	1175192	70	1	2010	1	2	2	0	1	0	1	1	1	107	1
1	1175274	74	1	2012	1	2	3	0	0	0	1	1	1	82	1
1	1175515	70	1	2010	1	2	2	0	2	0	2	1	1	104	1
1	1175557	83	3	2010	1	3	2	0	0	0	2	3	1	91	1
1	1175568	73	1	2010	1	3	2	0	1	0	2	2	1	93	0
1	1175595	67	1	2010	1	2	2	0	2	0	2	1	1	100	1
1	1175598	66	1	2010	0	2	2	0	2	0	1	1	1	100	1
1	1175602	71	1	2010	1	2	2	0	1	0	1	2	1	100	1
1	1175609	74	3	2010	1	3	2	0	2	0	1	2	1	106	1
1	1175613	75	3	2010	0	2	2	0	1	0	2	1	1	103	1
1	1175637	65	1	2010	1	2	4	2	0	0	1	1	1	91	0
1	1175690	77	1	2010	1	2	2	0	0	0	1	1	1	34	0
1	1175698	82	3	2010	1	3	2	0	0	0	2	2	1	92	0
1	1175706	65	2	2010	0	2	2	0	1	0	1	1	1	99	1
1	1175719	70	1	2010	1	2	2	0	2	0	1	1	1	101	1
1	1175759	65	1	2010	0	2	2	0	0	0	1	1	1	102	1
1	1175884	71	1	2010	1	2	2	0	0	0	1	1	1	100	1
1	1175890	66	1	2010	1	3	2	0	2	0	1	2	1	100	1
1	1175917	75	1	2010	1	2	2	0	2	0	1	1	1	105	1
1	1175936	75	3	2010	1	2	2	0	1	0	1	1	1	82	1
1	1176024	72	1	2010	1	2	2	0	0	0	1	1	1	102	1
1	1176063	69	1	2010	0	3	4	2	0	0	2	2	1	97	1
1	1176177	70	2	2010	1	2	2	0	0	0	1	1	1	101	1
1	1176327	67	1	2010	0	3	3	0	2	0	1	2	1	100	1
1	1176415	74	1	2010	0	2	2	0	1	0	2	1	1	99	1
1	1176515	70	2	2010	1	3	2	0	0	0	1	2	1	102	1
1	1176539	65	3	2010	1	3	2	0	1	0	3	2	1	97	1
1	1176779	88	3	2010	0	2	2	0	0	0	2	1	1	4	0
1	1176910	66	1	2010	1	3	3	2	0	0	1	2	1	97	1
1	1176924	74	1	2010	1	3	4	0	2	0	1	2	1	98	1
1	1176939	67	1	2010	1	2	4	2	0	0	1	2	1	97	1
1	1176945	82	1	2010	1	2	2	0	1	0	1	1	1	97	1
1	1176974	73	1	2010	0	2	2	0	0	0	1	1	0	95	0
1	1177067	69	1	2010	1	3	2	0	0	0	2	2	1	106	1
1	1177304	76	1	2012	0	2	2	0	1	0	1	1	1	82	1
1	1177381	80	1	2010	0	3	2	0	1	0	1	3	1	61	0
1	1177900	69	1	2011	1	2	2	0	0	0	1	1	1	92	1
1	1177995	79	3	2011	1	2	2	0	0	0	2	1	1	46	0
1	1178170	68	1	2010	0	2	2	0	2	0	1	1	1	97	1
1	1178181	75	1	2010	1	3	2	0	1	0	1	2	1	97	1
1	1178276	71	1	2010	1	2	2	0	2	0	1	1	1	85	0
1	1178277	72	1	2010	1	3	2	0	1	0	2	2	1	98	1
1	1178532	74	1	2010	0	2	2	0	0	0	2	1	1	104	0
1	1178567	82	1	2010	0	3	2	0	0	0	1	2	1	98	1
1	1178585	65	1	2010	1	3	2	0	2	0	1	2	1	97	1
1	1178803	87	3	2010	1	3	1	1	0	0	3	2	1	4	0
1	1179041	77	1	2010	1	2	2	0	2	0	1	1	1	107	1
1	1179105	75	1	2010	1	2	2	0	1	0	1	1	1	86	1
1	1179162	68	1	2010	1	3	4	2	0	0	1	2	1	107	1
1	1179198	76	1	2010	1	2	1	1	0	0	1	1	1	97	1
1	1179232	65	1	2010	1	2	2	0	0	0	1	1	1	94	1
1	1179295	66	2	2010	1	3	2	0	1	0	2	2	1	96	0
1	1179330	68	1	2010	0	3	4	2	0	0	1	1	1	96	1
1	1179386	65	1	2010	0	3	2	0	1	0	1	2	1	97	1
1	1179399	75	1	2010	1	2	2	0	0	0	1	1	1	96	1
1	1179446	70	2	2010	1	3	2	0	1	0	2	2	1	96	1
1	1179550	65	1	2010	0	2	2	0	0	0	1	1	1	103	0
1	1179561	72	1	2010	0	3	4	2	0	0	1	2	1	100	1
1	1179572	78	1	2010	0	2	2	0	0	0	1	1	1	83	0
1	1179591	66	2	2010	0	2	1	1	0	0	1	1	1	22	0
1	1179642	69	1	2010	0	2	2	0	0	0	1	1	1	100	1
1	1179669	66	1	2010	0	2	2	0	1	0	2	2	1	102	1
1	1179723	67	1	2010	1	2	2	0	2	0	1	1	1	101	1
1	1179896	69	1	2010	1	2	2	0	2	0	1	1	1	97	1
1	1179901	65	1	2010	1	2	2	0	0	0	1	1	1	96	1
1	1179957	67	1	2010	0	3	2	0	0	0	1	2	1	96	1
1	1179960	65	1	2010	0	2	2	0	0	0	1	1	1	96	1
1	1179962	70	1	2010	1	2	2	0	0	0	2	1	1	97	1
1	1180224	70	2	2010	1	3	2	0	1	0	1	2	1	98	1
1	1180299	70	3	2010	1	3	2	0	1	0	2	3	1	103	1
1	1180309	71	1	2010	0	3	2	0	1	0	3	2	1	102	1
1	1180382	66	1	2010	0	2	2	0	2	0	1	1	1	68	0
1	1180431	72	1	2010	1	3	4	2	1	0	2	2	1	102	1
1	1180533	75	1	2010	1	3	2	0	1	0	1	2	1	101	1
1	1180798	72	3	2010	1	3	2	0	0	0	3	2	1	96	1
1	1180821	69	1	2010	1	2	2	0	0	0	1	1	1	91	0
1	1180845	65	1	2010	1	2	2	0	1	0	1	1	1	96	1
1	1180929	73	1	2010	1	3	2	0	3	0	2	2	0	97	0
1	1181120	73	3	2010	1	2	2	0	2	0	2	1	1	101	1
1	1181122	67	3	2010	1	2	2	0	1	0	2	1	1	98	1
1	1181287	67	1	2010	1	2	3	0	0	0	1	1	1	100	1
1	1181290	73	1	2010	1	2	2	0	1	0	1	1	1	100	1
1	1181423	70	1	2010	1	2	3	2	0	0	1	1	1	106	1
1	1181460	70	1	2010	1	3	2	0	1	0	1	2	1	98	1
1	1181496	70	2	2010	1	3	2	0	1	0	3	2	1	67	0
1	1181602	77	1	2010	0	2	2	0	0	0	2	1	1	96	1
1	1181653	68	1	2010	1	2	2	0	2	0	1	1	1	100	1
1	1181671	72	1	2010	1	3	2	0	1	0	1	2	1	106	1
1	1181678	72	1	2010	1	2	1	1	0	0	1	1	1	104	1
1	1181686	70	1	2010	1	2	2	0	1	0	1	1	1	107	1
1	1181696	65	1	2010	1	2	3	2	0	0	1	1	1	98	1
1	1182215	77	3	2010	1	3	2	0	1	0	1	2	1	101	1
1	1182221	78	1	2010	1	2	4	0	1	0	1	1	1	107	1
1	1182224	69	1	2010	1	3	4	2	0	0	1	2	1	101	1
1	1182549	67	1	2011	0	2	2	0	0	0	1	1	1	90	1
1	1182657	79	1	2010	0	2	2	0	1	0	1	1	1	96	1
1	1182704	79	2	2010	0	2	2	0	0	0	1	1	1	37	0
1	1182730	66	1	2010	0	3	4	2	0	0	1	1	1	97	1
1	1182763	81	1	2010	0	3	2	0	1	0	2	2	1	96	1
1	1182879	75	3	2010	1	2	4	0	2	0	1	1	1	104	1
1	1182881	67	2	2010	0	3	4	0	3	0	1	3	1	98	1
1	1182983	69	2	2010	1	2	3	2	0	0	1	1	1	98	1
1	1182989	74	3	2010	1	3	2	0	1	0	2	3	1	92	0
1	1183063	73	1	2010	1	2	2	0	0	0	2	1	1	100	1
1	1183072	73	1	2010	0	2	3	0	0	0	2	1	1	98	1
1	1183124	78	1	2010	1	2	3	0	2	0	1	1	1	100	1
1	1183195	72	1	2010	1	2	3	2	0	0	3	1	1	100	1
1	1183198	81	1	2010	0	3	2	0	0	0	3	3	1	32	0
1	1183200	67	3	2010	0	2	2	0	0	0	1	1	1	103	1
1	1183204	81	1	2010	1	3	2	0	3	0	1	2	0	85	0
1	1183272	78	3	2010	1	3	3	0	1	0	1	2	1	98	1
1	1183397	65	1	2010	1	2	2	0	0	0	1	1	1	96	1
1	1183498	71	1	2010	0	3	4	2	0	0	1	2	1	97	1
1	1183530	67	1	2010	1	2	3	2	0	0	1	1	1	97	1
1	1183531	75	1	2010	1	3	2	0	1	0	1	2	0	63	0
1	1183570	66	1	2010	1	3	4	2	0	0	1	2	1	97	1
1	1183638	67	1	2010	1	2	4	2	0	0	1	1	1	96	1
1	1183708	78	1	2010	1	3	2	0	1	0	1	2	1	105	1
1	1183746	75	2	2010	1	3	2	0	3	0	2	2	1	77	0
1	1183763	67	1	2010	0	2	2	0	1	0	1	1	1	96	1
1	1183818	76	1	2010	1	3	2	0	2	0	2	2	1	104	1
1	1183821	73	1	2010	0	2	2	0	0	0	1	1	1	102	1
1	1183944	65	1	2010	0	1	3	0	2	0	1	1	1	96	1
1	1183987	70	1	2010	0	2	2	0	0	0	1	1	1	99	1
1	1184167	79	1	2010	0	3	2	0	1	0	2	2	1	47	1
1	1184238	66	1	2010	1	3	4	2	0	0	1	2	1	87	1
1	1184244	83	3	2010	1	3	2	0	2	0	3	3	1	63	0
1	1184453	93	3	2010	1	3	1	1	0	0	3	3	1	28	0
1	1184515	85	1	2010	0	3	2	0	0	0	3	2	1	19	0
1	1184647	76	3	2010	0	2	2	0	0	0	2	1	1	98	1
1	1184692	84	3	2010	0	3	2	0	0	0	3	2	1	25	0
1	1184720	69	2	2010	1	2	3	2	0	0	1	1	1	97	1
1	1184724	77	1	2010	1	2	2	0	2	0	1	1	1	101	1
1	1184726	67	2	2010	1	2	2	0	1	0	1	1	1	102	1
1	1184774	70	1	2010	1	3	4	2	0	0	1	2	1	104	1
1	1184832	72	2	2010	0	2	2	0	2	0	1	1	1	96	1
1	1184886	69	1	2010	0	3	4	2	0	0	2	1	1	51	0
1	1184934	65	2	2010	1	3	2	0	1	0	2	2	1	99	1
1	1184937	76	1	2010	0	4	3	0	3	0	1	3	1	104	1
1	1184940	66	1	2011	1	3	2	0	1	0	3	3	1	94	1
1	1184942	74	3	2010	1	3	1	1	1	0	2	3	1	28	0
1	1184970	68	1	2010	1	3	3	2	0	0	1	2	1	100	1
1	1185039	74	1	2010	1	3	3	0	3	0	2	2	1	26	0
1	1185146	65	1	2010	1	2	4	2	0	0	1	1	1	100	1
1	1185153	73	1	2010	1	3	4	2	0	0	2	1	1	100	1
1	1185195	69	1	2010	1	2	2	0	2	0	1	1	1	102	1
1	1185327	70	1	2010	1	2	2	0	1	0	1	1	1	95	1
1	1185489	65	1	2010	1	2	2	0	2	0	1	1	1	91	1
1	1185607	77	1	2010	1	3	2	0	1	0	3	3	1	106	1
1	1185619	71	3	2010	1	1	2	1	2	0	1	1	1	103	1
1	1185644	86	1	2010	0	4	2	1	0	0	2	3	1	39	0
1	1185797	81	1	2010	1	3	3	0	1	0	1	3	1	64	0
1	1185814	72	1	2010	1	3	4	2	0	0	2	2	1	100	1
1	1185874	75	1	2010	1	2	2	0	0	0	1	1	1	92	1
1	1185887	73	1	2010	1	2	2	0	0	0	1	1	1	91	1
1	1186150	72	2	2010	0	3	2	0	0	0	1	2	1	1	0
1	1186362	66	1	2010	0	2	2	0	1	0	1	1	1	17	0
1	1186406	73	1	2010	0	3	2	0	1	0	3	2	1	97	1
1	1186407	65	1	2010	0	2	2	0	1	0	1	1	1	97	1
1	1186410	76	1	2014	0	2	2	0	0	0	2	2	1	29	0
1	1186442	77	1	2010	0	3	4	0	1	0	1	3	1	89	0
1	1186458	69	3	2011	1	3	2	0	3	0	1	3	1	93	1
1	1186498	67	3	2010	1	2	2	0	2	0	1	1	1	101	1
1	1186513	76	1	2010	0	2	2	0	1	0	1	1	1	98	1
1	1186684	71	1	2010	1	3	4	2	0	0	1	1	1	98	1
1	1186705	75	1	2010	1	3	2	0	1	0	1	2	1	98	1
1	1186733	70	1	2011	1	3	2	0	1	0	1	2	1	90	1
1	1186985	70	3	2011	1	2	4	2	0	0	1	1	1	95	1
1	1186995	73	2	2011	1	3	4	2	0	0	1	2	1	94	1
1	1186996	75	1	2011	0	2	2	0	0	0	2	1	1	74	0
1	1187045	89	1	2010	0	3	1	1	0	0	2	3	1	96	1
1	1187082	65	1	2010	1	2	4	2	0	0	1	1	1	96	1
1	1187132	76	3	2011	0	2	2	0	0	0	1	1	1	95	1
1	1187140	69	1	2011	0	2	2	0	0	0	1	1	1	95	1
1	1187153	76	2	2011	1	3	2	0	1	0	1	2	1	95	1
1	1187208	69	1	2011	1	2	2	0	0	0	1	1	1	95	1
1	1187353	65	1	2011	0	3	2	0	1	0	2	2	1	95	1
1	1187354	71	1	2011	0	3	2	0	1	0	2	3	1	95	0
1	1187370	74	3	2011	1	2	2	1	0	0	2	1	1	95	1
1	1187390	69	3	2011	1	2	2	0	1	0	2	1	1	95	1
1	1187517	67	1	2011	1	2	2	0	1	0	1	1	1	95	1
1	1187717	72	1	2011	1	3	2	0	1	0	1	3	1	95	1
1	1187733	92	1	2011	1	2	4	0	1	0	3	2	1	95	1
1	1187839	67	1	2010	1	2	2	0	0	0	1	1	1	102	1
1	1187920	65	1	2011	0	2	2	0	1	0	1	1	1	95	1
1	1188022	66	1	2010	1	2	3	2	0	0	1	1	1	96	1
1	1188080	73	1	2010	0	3	4	2	0	0	1	2	1	96	1
1	1188180	65	2	2012	1	3	2	0	0	0	1	2	1	73	1
1	1188225	73	1	2010	1	2	3	0	3	0	1	3	1	97	1
1	1188228	66	1	2010	1	2	4	2	0	0	2	2	1	97	1
1	1188304	75	3	2010	1	3	2	0	1	0	1	3	1	103	1
1	1188405	68	1	2010	1	3	4	2	0	0	1	1	1	101	1
1	1188407	75	1	2010	1	2	2	0	0	0	1	1	1	99	1
1	1188411	67	1	2010	1	2	2	0	0	0	1	1	1	100	1
1	1188449	67	2	2010	0	2	2	0	2	0	1	1	1	105	1
1	1189059	67	1	2011	1	2	2	0	0	0	1	1	1	95	1
1	1189083	65	3	2011	0	2	2	0	0	0	1	1	1	94	1
1	1189154	65	1	2011	0	3	2	0	1	0	2	3	0	88	0
1	1189169	67	1	2011	0	3	2	0	3	0	1	2	1	95	1
1	1189175	70	1	2011	1	2	2	0	0	0	1	1	1	95	1
1	1189178	72	1	2011	1	2	3	2	0	0	1	2	1	95	1
1	1189266	71	2	2010	0	2	2	0	1	0	2	3	1	96	1
1	1189387	65	3	2011	0	3	3	2	0	0	1	2	0	28	0
1	1189389	70	1	2011	0	2	2	0	1	0	1	1	1	95	1
1	1189645	77	3	2011	0	3	2	0	0	0	2	3	0	40	0
1	1189764	68	3	2011	1	3	2	0	2	0	1	2	1	94	1
1	1189832	77	1	2011	1	2	2	0	2	0	1	1	1	95	1
1	1189846	72	3	2011	1	2	2	0	1	0	2	1	1	95	1
1	1189847	70	1	2011	1	2	2	0	0	0	1	1	1	95	1
1	1189891	75	3	2011	0	3	2	0	1	0	2	3	1	88	1
1	1189908	65	1	2011	1	2	2	0	0	0	1	1	1	94	1
1	1189914	65	1	2011	1	2	2	0	0	0	2	1	1	94	1
1	1190174	92	1	2011	0	3	2	0	0	0	3	3	0	70	0
1	1190216	81	1	2010	1	3	2	0	1	0	1	3	1	97	1
1	1190254	65	1	2010	1	2	2	0	2	0	1	1	1	83	0
1	1190264	68	3	2011	0	2	2	0	1	0	1	1	1	95	1
1	1190266	69	3	2011	1	3	4	2	0	0	2	2	1	95	1
1	1190290	73	3	2010	1	3	4	0	1	0	1	2	1	106	1
1	1190299	65	1	2010	1	2	2	0	1	0	2	1	1	100	1
1	1190446	70	1	2010	1	2	2	0	0	0	1	1	1	98	1
1	1190577	73	1	2011	1	2	2	0	1	0	1	1	1	94	1
1	1190667	65	3	2011	1	2	4	2	0	0	1	1	1	27	1
1	1190675	65	1	2011	1	3	4	2	0	0	1	2	1	94	1
1	1190852	74	1	2011	0	3	2	0	1	0	2	2	1	94	1
1	1190881	65	1	2010	1	2	2	0	2	0	1	1	1	93	1
1	1190899	73	1	2011	0	2	2	0	0	0	1	1	1	93	1
1	1190920	68	1	2010	1	2	2	1	0	0	1	1	1	107	1
1	1190924	68	2	2010	0	2	2	0	1	0	1	1	1	100	1
1	1191014	67	1	2011	1	2	2	0	1	0	1	1	1	72	0
1	1191049	72	3	2010	0	3	4	2	0	0	1	1	1	90	1
1	1191216	69	1	2010	0	3	2	0	0	0	1	2	1	105	1
1	1191254	72	1	2010	0	3	3	2	0	0	2	3	1	96	1
1	1191258	70	1	2010	0	3	3	0	1	0	1	2	1	107	1
1	1191643	65	2	2011	1	3	2	0	1	0	1	2	1	93	1
1	1192240	77	3	2011	1	3	2	0	0	0	3	3	1	53	1
1	1192268	69	1	2010	0	3	3	0	1	0	1	2	1	96	1
1	1192378	66	1	2010	1	3	2	0	1	0	1	1	1	99	1
1	1192389	79	1	2011	1	3	2	0	1	0	1	3	1	95	1
1	1192448	73	3	2011	0	2	2	0	0	0	1	1	1	94	1
1	1192452	73	3	2011	0	2	2	0	1	0	3	1	1	94	1
1	1192609	74	1	2013	0	3	2	0	0	0	2	3	1	22	0
1	1192617	68	1	2011	1	2	2	0	1	0	1	3	1	94	1
1	1192656	78	3	2011	1	2	2	0	3	0	1	3	1	89	1
1	1192659	65	1	2011	1	2	2	0	1	0	1	1	1	83	1
1	1192667	67	1	2010	1	2	4	2	0	0	1	1	1	102	1
1	1193040	68	1	2010	1	1	2	0	0	0	1	1	1	98	1
1	1193240	76	1	2011	1	3	2	0	1	0	1	2	1	93	1
1	1193241	74	1	2011	1	3	3	0	0	0	1	2	1	93	1
1	1193282	69	1	2011	0	2	2	0	0	0	1	1	1	93	1
1	1193407	69	3	2011	1	2	2	0	0	0	2	1	1	79	1
1	1193441	70	3	2010	1	2	2	0	2	0	1	1	1	97	1
1	1193493	82	1	2011	0	3	3	0	2	0	2	3	1	94	1
1	1193541	86	1	2010	1	3	2	0	2	0	1	2	1	96	1
1	1193595	77	1	2010	0	3	2	0	1	0	1	2	1	107	1
1	1193598	69	1	2011	1	3	4	2	0	0	1	2	1	90	1
1	1193639	75	1	2011	1	2	2	0	2	0	1	1	1	43	0
1	1193662	72	1	2010	1	3	2	0	1	0	2	2	1	96	1
1	1193810	67	2	2011	1	3	2	0	1	0	1	2	1	94	1
1	1193976	79	1	2011	1	2	2	0	0	0	1	1	1	94	1
1	1194098	71	1	2011	1	3	2	0	1	0	2	3	1	93	1
1	1194102	75	1	2011	1	3	2	0	1	0	2	2	1	94	1
1	1194149	65	1	2010	0	2	2	0	0	0	1	1	1	78	0
1	1194252	73	1	2010	1	3	4	2	0	0	3	2	1	96	1
1	1194747	70	1	2011	1	2	2	0	1	0	1	1	1	95	1
1	1195135	75	1	2011	1	2	2	0	0	0	3	1	1	42	1
1	1195154	66	1	2011	0	2	2	0	0	0	1	1	1	94	1
1	1195561	81	2	2010	0	3	1	1	0	0	1	2	1	64	0
1	1195563	69	1	2010	1	3	2	0	0	0	2	2	0	96	0
1	1195602	79	1	2011	0	2	2	0	0	0	1	1	1	93	1
1	1195710	70	1	2011	1	2	2	0	1	1	2	1	1	93	1
1	1195748	75	1	2011	1	2	2	0	1	0	1	1	1	95	1
1	1195964	70	1	2011	1	2	2	0	0	0	1	1	1	93	0
1	1195985	74	1	2014	1	1	2	0	0	0	1	1	1	49	1
1	1196005	75	1	2011	1	3	2	0	1	0	1	2	1	94	1
1	1196186	73	1	2011	0	2	2	0	0	0	1	1	1	93	1
1	1196193	66	1	2010	0	3	2	0	0	0	2	2	1	100	1
1	1196211	72	2	2011	0	3	2	0	2	0	2	2	1	95	1
1	1196298	70	1	2011	1	2	2	0	0	0	2	1	1	89	1
1	1196419	83	3	2011	1	3	2	0	0	0	1	2	1	38	0
1	1196472	65	1	2010	0	3	3	0	0	0	1	2	1	85	0
1	1196487	67	1	2010	1	3	3	0	0	0	1	2	1	100	1
1	1196604	70	3	2010	0	3	2	0	3	0	2	3	1	101	1
1	1196726	69	3	2010	1	2	2	0	0	0	1	1	1	81	1
1	1196728	80	3	2010	1	3	2	0	3	0	2	3	1	97	1
1	1196776	77	3	2011	1	3	2	0	3	0	2	2	1	92	1
1	1196818	68	3	2010	1	3	4	0	1	0	1	2	1	98	1
1	1196825	66	1	2010	0	3	2	0	3	0	1	2	0	95	0
1	1196888	89	1	2010	0	2	1	1	0	0	1	1	1	90	0
1	1196926	73	3	2010	1	3	2	0	3	0	2	2	1	98	1
1	1196982	66	1	2010	1	2	2	0	1	0	2	1	1	102	1
1	1196985	68	1	2010	1	3	2	0	2	0	1	2	1	103	1
1	1196990	80	2	2010	0	3	2	0	1	0	3	2	1	98	1
1	1197104	68	1	2011	1	2	2	0	2	0	1	1	1	93	1
1	1197192	67	2	2011	1	2	2	0	1	0	1	1	1	92	1
1	1197199	73	1	2011	0	2	2	0	2	0	1	1	1	92	1
1	1197282	68	1	2011	0	2	2	0	1	0	1	1	1	91	1
1	1197317	69	1	2011	0	2	2	0	0	0	2	1	1	92	1
1	1197338	73	3	2011	0	3	2	0	1	0	1	2	1	91	1
1	1197343	66	1	2011	0	3	2	0	1	0	2	2	1	92	1
1	1197373	69	2	2011	1	3	4	2	0	0	1	1	1	92	1
1	1197399	74	1	2011	1	3	2	0	0	0	1	2	1	93	1
1	1197401	69	1	2011	1	3	2	0	1	0	3	2	1	92	1
1	1197404	85	1	2011	1	2	2	0	1	0	2	1	1	92	1
1	1197431	69	1	2010	1	3	2	0	0	0	2	2	1	98	1
1	1197502	67	3	2010	1	2	2	0	2	0	1	1	1	101	1
1	1197690	68	1	2011	0	3	2	0	0	0	2	2	1	93	1
1	1197694	75	3	2011	1	2	2	0	0	0	1	1	1	95	1
1	1197714	78	1	2011	0	3	2	0	1	0	1	2	1	93	1
1	1197716	76	1	2010	0	2	2	0	1	0	1	1	1	106	1
1	1198012	65	1	2011	1	3	4	2	0	0	2	1	1	93	1
1	1198178	65	1	2011	1	3	4	2	0	0	1	2	1	95	1
1	1198179	74	3	2011	1	3	3	0	1	0	1	2	1	93	1
1	1198382	73	1	2011	0	3	2	0	1	0	1	2	1	86	0
1	1198469	66	3	2011	1	3	3	2	0	0	3	3	1	94	1
1	1198508	65	1	2011	1	3	2	0	1	0	2	3	1	94	1
1	1198525	82	3	2011	1	3	2	0	0	0	1	2	1	93	1
1	1198585	68	1	2011	0	3	4	2	0	0	1	2	1	93	1
1	1198691	85	1	2011	1	3	2	0	1	0	2	3	1	92	1
1	1198762	68	1	2011	1	3	4	2	0	0	1	2	1	90	1
1	1198812	66	2	2011	0	3	2	0	1	0	1	2	1	92	1
1	1198873	70	1	2011	1	3	2	0	1	0	1	3	1	95	1
1	1198879	68	1	2011	1	3	2	0	1	0	1	2	1	94	1
1	1198915	68	2	2011	1	2	2	0	0	0	1	1	1	92	1
1	1198930	67	2	2011	1	3	2	0	0	0	3	3	1	92	1
1	1198934	72	1	2011	1	3	2	0	2	0	1	2	1	84	1
1	1198935	67	1	2011	0	2	4	2	0	0	1	1	1	42	0
1	1198944	67	1	2011	0	2	2	0	0	0	1	1	1	92	1
1	1198951	65	1	2011	0	3	4	2	0	0	2	2	1	92	1
1	1198974	68	1	2012	1	2	2	0	0	0	1	1	1	74	1
1	1198980	77	1	2011	1	2	2	0	0	0	1	1	1	3	0
1	1199064	72	2	2011	0	2	2	0	0	0	1	1	1	91	1
1	1199082	83	3	2011	1	2	1	1	0	0	2	1	1	92	1
1	1199424	81	1	2010	1	3	2	0	1	0	2	3	1	97	1
1	1199654	68	1	2011	1	2	2	0	2	0	2	1	1	93	1
1	1199679	65	1	2011	0	2	2	0	1	0	3	1	1	90	1
1	1199691	67	1	2011	1	3	2	0	1	0	3	3	1	92	1
1	1199757	68	1	2011	1	3	4	2	0	0	1	2	1	91	1
1	1199854	66	1	2011	0	2	2	0	0	0	1	1	1	85	1
1	1199903	77	1	2010	1	2	2	0	1	0	1	1	1	93	1
1	1199914	69	1	2010	0	2	2	0	0	0	2	1	1	88	1
1	1199918	68	1	2010	0	2	2	0	0	0	1	1	1	95	1
1	1200089	85	3	2011	1	3	2	0	0	0	1	3	1	17	0
1	1200111	66	1	2010	1	3	2	0	0	0	1	2	1	96	1
1	1200171	76	1	2011	0	2	2	0	0	0	1	1	1	88	1
1	1200209	75	1	2011	1	2	2	0	0	0	1	1	1	31	0
1	1200256	74	3	2011	0	2	2	0	1	0	3	2	1	91	1
1	1200408	78	1	2011	0	2	2	0	1	0	2	1	1	89	1
1	1200466	71	3	2011	0	2	2	0	0	0	2	1	1	94	1
1	1200527	69	1	2011	0	3	4	2	0	0	2	2	1	93	1
1	1200900	85	1	2011	1	2	2	0	1	0	2	1	1	90	1
1	1200968	77	3	2011	1	3	2	0	0	0	1	2	0	66	0
1	1201018	69	1	2013	0	2	2	0	0	0	1	1	0	10	0
1	1201024	68	1	2011	0	2	2	0	1	0	1	1	1	91	1
1	1201050	65	3	2011	0	2	2	0	0	0	1	1	1	3	0
1	1201169	67	2	2011	0	2	2	0	1	0	1	1	1	95	1
1	1201210	71	3	2011	1	2	2	0	2	0	1	1	1	30	0
1	1201234	77	3	2010	1	3	2	0	1	0	3	3	1	84	0
1	1201294	65	1	2011	1	3	4	2	0	0	1	3	1	91	1
1	1201518	66	1	2010	1	2	2	0	0	0	1	1	1	105	1
1	1201625	67	1	2010	1	2	2	0	1	0	2	1	1	98	1
1	1201718	73	1	2011	1	3	2	0	1	0	1	2	1	87	1
1	1201761	74	1	2011	1	3	2	0	0	0	1	2	1	91	1
1	1201815	76	1	2011	0	2	2	0	1	0	1	1	1	91	1
1	1201900	65	1	2011	1	3	2	0	1	0	2	3	1	91	1
1	1201906	69	2	2011	1	2	2	0	1	0	1	1	1	91	1
1	1201993	78	1	2011	1	3	2	0	3	0	3	2	1	91	1
1	1202083	66	1	2011	1	3	2	0	1	0	2	2	1	93	1
1	1202134	67	1	2011	0	3	2	0	0	0	1	2	1	88	1
1	1202142	74	1	2011	0	3	2	0	0	0	1	3	1	94	1
1	1202145	69	1	2011	1	3	2	0	1	0	1	2	1	93	1
1	1202205	79	1	2010	1	3	2	0	1	0	1	2	1	43	0
1	1202359	68	1	2011	1	3	3	2	0	0	1	2	1	85	1
1	1202419	76	1	2011	1	3	2	0	1	0	3	2	1	93	1
1	1202422	72	2	2011	1	2	2	0	1	0	1	1	1	89	1
1	1202423	78	1	2011	0	3	2	1	0	0	1	2	0	82	0
1	1202425	71	2	2011	0	2	2	1	1	0	3	2	1	86	1
1	1202440	79	2	2011	0	3	2	1	0	0	2	2	1	34	0
1	1202475	73	3	2011	1	3	2	0	1	0	1	2	1	94	1
1	1202480	79	1	2011	1	2	2	0	0	0	1	1	1	94	1
1	1202608	67	1	2011	0	3	2	0	0	0	2	3	1	90	1
1	1202621	65	1	2011	1	2	2	0	0	0	1	1	1	91	1
1	1202671	74	1	2010	1	3	2	0	0	0	1	2	1	96	1
1	1202868	74	1	2011	0	2	2	0	1	0	2	1	1	91	1
1	1202885	66	1	2010	0	3	4	2	0	0	1	2	1	96	1
1	1203041	71	1	2010	1	2	2	0	0	0	1	1	1	96	1
1	1203072	65	1	2011	1	3	2	0	2	0	1	2	1	89	1
1	1203371	65	1	2011	0	3	2	0	2	0	1	2	0	68	0
1	1203377	65	3	2011	1	2	2	0	1	0	1	1	1	91	1
1	1203409	65	1	2011	1	2	2	0	2	0	1	1	1	92	1
1	1203675	68	1	2011	1	2	2	0	0	0	2	1	1	92	1
1	1203800	68	3	2010	1	2	2	0	0	0	1	1	1	99	1
1	1203822	65	2	2011	0	2	2	0	0	0	1	1	1	91	1
1	1203824	75	3	2011	1	3	2	0	1	0	1	2	1	94	1
1	1203827	68	1	2011	0	3	2	0	1	0	1	3	1	94	1
1	1203841	70	3	2011	1	3	2	0	1	0	3	2	1	93	1
1	1203861	71	1	2011	1	2	4	2	0	0	1	1	1	90	1
1	1203870	75	1	2011	1	3	4	2	0	0	1	2	1	83	1
1	1203988	72	2	2011	1	3	4	0	1	0	2	2	1	93	1
1	1203989	65	1	2011	1	3	4	2	0	0	2	2	1	93	1
1	1204140	71	3	2011	1	2	3	0	0	0	1	1	1	95	1
1	1204148	72	1	2011	1	3	2	0	0	0	1	2	1	81	0
1	1204185	86	1	2010	0	3	3	0	1	0	2	3	0	43	0
1	1204283	69	3	2011	0	2	2	0	0	0	2	1	1	87	1
1	1204361	73	3	2011	0	3	2	0	1	0	1	2	1	90	1
1	1204366	71	2	2011	0	3	2	0	1	0	1	2	1	90	1
1	1204396	71	1	2011	1	2	2	0	1	0	1	1	1	91	1
1	1204459	65	3	2011	0	3	2	0	1	0	2	3	1	90	1
1	1204518	76	3	2011	1	3	4	2	0	0	1	2	1	91	1
1	1204599	67	1	2011	0	3	4	2	0	0	1	2	1	90	1
1	1204615	75	1	2011	0	2	2	0	1	0	1	1	1	90	1
1	1204625	69	3	2011	0	3	3	2	0	0	1	2	1	90	1
1	1204633	71	3	2011	0	3	3	2	0	0	1	2	1	94	1
1	1205280	74	1	2011	1	3	2	0	1	0	1	3	1	93	1
1	1205418	69	1	2011	1	3	4	2	0	0	1	1	1	92	1
1	1205438	77	1	2011	1	3	2	0	3	0	1	2	1	10	0
1	1205634	70	1	2010	1	3	3	0	0	0	1	2	1	103	1
1	1205649	77	1	2011	0	3	3	0	0	0	1	2	1	86	1
1	1205824	68	3	2011	1	3	3	2	0	0	1	2	1	91	1
1	1205842	67	1	2011	1	3	2	0	1	0	1	2	1	91	1
1	1205852	67	1	2010	0	2	2	0	0	0	1	1	0	40	0
1	1206024	68	3	2010	1	3	2	0	1	0	1	2	1	90	1
1	1206048	71	1	2011	1	3	4	2	0	0	1	1	1	92	1
1	1206091	71	1	2010	0	2	4	2	0	0	1	1	1	103	1
1	1206212	71	1	2011	1	3	2	0	1	0	1	2	1	84	1
1	1206231	74	1	2011	0	2	2	0	0	0	1	1	1	93	1
1	1206237	68	1	2011	1	2	2	0	2	0	1	1	1	93	1
1	1206268	69	3	2011	1	2	2	0	1	0	1	1	1	93	1
1	1206386	73	1	2011	0	3	3	0	0	0	1	2	1	92	1
1	1206497	66	1	2011	0	3	2	0	1	0	1	2	1	92	1
1	1206546	67	1	2011	1	3	3	2	0	0	2	2	1	93	1
1	1206626	68	1	2011	0	2	2	0	0	0	2	1	1	94	1
1	1206820	73	3	2011	1	2	2	0	2	0	1	1	1	90	1
1	1206934	76	1	2011	0	2	2	0	2	0	3	1	1	65	0
1	1207122	67	2	2011	0	3	2	0	1	0	1	3	1	87	1
1	1207472	70	1	2011	0	3	2	0	1	0	2	2	1	71	0
1	1207476	71	1	2011	1	2	2	0	0	0	1	1	1	76	1
1	1207528	71	2	2011	1	3	2	0	0	0	1	2	1	89	1
1	1207625	69	1	2011	1	2	2	0	1	0	1	1	1	94	1
1	1207765	73	3	2011	1	1	2	0	0	0	1	1	1	87	1
1	1208108	84	1	2010	0	3	2	0	0	0	2	3	1	104	1
1	1208156	76	3	2011	1	3	4	0	1	0	2	3	0	87	0
1	1208218	84	1	2014	1	1	1	1	0	0	3	1	1	58	1
1	1208221	65	1	2010	0	2	2	0	2	0	1	1	1	94	0
1	1208328	68	3	2011	1	3	4	2	0	0	1	2	1	94	1
1	1208368	69	1	2011	0	3	2	0	1	0	2	2	1	9	0
1	1208440	68	2	2011	0	3	2	0	1	0	2	2	1	16	0
1	1208442	65	2	2011	0	3	3	2	0	0	2	3	1	94	1
1	1208445	69	2	2011	0	3	3	0	0	0	1	2	1	95	1
1	1208472	66	1	2011	0	2	2	0	0	0	1	1	1	93	1
1	1208536	66	1	2011	0	2	2	0	2	0	1	1	1	68	0
1	1208666	65	1	2011	1	2	4	2	0	0	1	1	1	93	1
1	1208740	71	2	2011	1	3	2	0	3	0	1	2	1	92	1
1	1208777	72	1	2010	0	2	2	0	0	0	1	1	1	35	0
1	1208796	80	1	2010	1	3	2	0	1	0	1	2	1	105	1
1	1208843	69	1	2011	1	3	2	0	1	0	3	2	1	89	1
1	1209001	70	2	2010	0	3	2	0	1	0	2	2	1	98	1
1	1209107	78	3	2010	0	2	2	0	1	0	1	1	1	73	0
1	1209148	69	3	2011	1	2	2	0	1	0	1	1	1	88	1
1	1209211	78	1	2011	0	3	3	0	0	0	1	2	1	81	1
1	1209219	75	3	2011	1	3	4	2	0	0	1	2	1	86	1
1	1209313	73	1	2010	1	3	2	0	1	0	1	2	1	96	1
1	1209328	88	1	2010	0	3	2	0	0	0	2	3	1	69	0
1	1209341	66	1	2010	0	2	2	0	0	0	1	1	1	102	1
1	1209530	69	3	2011	1	3	2	0	0	0	1	3	1	9	0
1	1209588	71	1	2011	1	2	2	0	1	0	1	1	1	88	1
1	1209617	70	1	2011	1	3	3	0	3	0	3	2	1	82	1
1	1209876	66	1	2011	0	3	4	2	0	0	1	2	1	90	1
1	1209891	75	1	2011	1	3	2	0	2	0	1	2	1	90	1
1	1210003	70	1	2011	1	3	3	0	1	0	2	3	1	95	1
1	1210060	74	1	2011	1	3	4	0	1	0	1	2	1	90	1
1	1210188	66	3	2011	0	2	2	0	0	0	1	1	1	20	1
1	1210340	78	3	2011	0	3	2	0	0	0	2	3	1	92	1
1	1210341	70	1	2011	1	2	2	0	2	0	1	1	1	86	1
1	1210409	67	1	2011	0	3	4	2	0	0	1	2	1	92	1
1	1210411	67	1	2010	1	2	2	0	0	0	1	1	1	102	1
1	1210470	69	1	2010	1	3	2	0	1	0	1	2	1	105	1
1	1210472	68	1	2010	1	2	2	0	0	0	1	1	1	98	1
1	1210570	82	1	2010	1	3	2	0	0	0	1	3	1	57	0
1	1210575	75	1	2011	1	1	1	1	0	0	1	1	1	95	1
1	1210619	73	2	2010	0	2	2	0	0	0	1	1	1	102	1
1	1210640	84	1	2010	1	2	2	0	0	0	2	1	1	93	0
1	1210660	65	1	2010	0	2	2	0	0	0	1	1	1	102	1
1	1210694	73	1	2010	1	3	2	0	1	0	3	3	1	106	1
1	1210880	67	2	2011	1	3	2	0	1	0	2	2	1	91	1
1	1211036	65	2	2011	0	3	4	2	0	0	1	2	1	63	1
1	1211047	70	3	2011	1	3	4	2	0	0	1	1	1	89	1
1	1211048	72	2	2011	0	3	2	0	1	0	2	2	1	89	1
1	1211087	75	3	2011	0	3	2	0	1	0	2	2	1	94	1
1	1211165	72	1	2010	0	2	2	0	1	0	1	1	1	107	1
1	1211185	69	1	2010	1	2	2	0	1	0	1	1	1	96	1
1	1211313	72	3	2010	1	3	2	0	1	0	3	2	1	105	1
1	1211318	83	3	2010	1	3	2	0	1	0	1	2	1	105	1
1	1211328	70	1	2010	1	2	2	0	0	0	1	1	1	98	1
1	1211362	66	1	2010	1	3	4	2	0	0	1	2	1	99	1
1	1211437	69	1	2012	0	3	4	0	1	0	1	2	1	35	0
1	1211476	80	1	2010	1	2	2	0	0	0	1	1	1	96	1
1	1211479	79	3	2010	0	2	2	0	1	0	1	1	1	101	1
1	1211578	79	3	2010	1	3	4	0	1	0	3	3	1	57	0
1	1211591	66	3	2010	0	2	2	0	1	0	1	1	1	101	1
1	1211608	65	1	2010	0	2	2	0	0	0	1	1	1	96	1
1	1211612	67	3	2010	1	2	2	0	1	0	1	1	1	103	1
1	1211617	66	1	2010	1	2	2	0	1	0	1	1	1	104	1
1	1211677	68	1	2010	1	3	2	0	1	0	2	3	1	101	1
1	1211721	65	3	2010	0	3	2	0	1	0	3	2	1	96	1
1	1211725	69	3	2010	0	2	2	0	0	0	1	1	1	103	1
1	1211752	71	1	2010	0	2	2	0	1	0	1	1	1	80	0
1	1211773	76	3	2010	1	3	2	0	0	0	3	3	0	57	0
1	1211785	77	1	2010	1	3	2	0	1	0	1	2	1	103	1
1	1211824	66	1	2010	1	2	2	0	0	0	1	1	1	100	1
1	1211848	71	1	2010	1	2	2	0	1	0	1	1	1	97	1
1	1211852	72	1	2010	1	3	2	0	1	0	1	3	1	23	0
1	1211873	75	3	2010	0	2	2	0	0	0	1	1	1	97	1
1	1211877	69	1	2010	0	2	2	0	0	0	1	2	1	101	1
1	1211903	67	1	2011	1	2	2	0	2	0	1	1	1	88	1
1	1211967	77	1	2012	1	2	2	0	0	0	1	1	1	75	0
1	1211983	72	3	2010	0	2	2	0	0	0	1	1	1	104	1
1	1211984	66	1	2010	0	3	4	0	0	0	1	2	1	104	1
1	1212104	67	1	2011	0	3	2	0	1	0	1	2	1	53	0
1	1212212	72	1	2011	1	3	2	0	2	0	1	2	1	91	1
1	1212215	76	3	2011	1	3	2	0	1	0	2	1	1	88	1
1	1212235	74	1	2010	0	2	2	0	0	0	1	1	1	100	1
1	1212236	81	1	2010	1	2	2	0	0	0	2	1	1	106	1
1	1212243	79	1	2010	0	3	2	0	0	0	2	2	1	96	1
1	1212259	84	1	2010	1	3	2	0	0	0	2	2	1	105	1
1	1212263	78	1	2010	0	3	2	0	1	0	1	2	1	103	1
1	1212275	73	1	2010	0	2	2	0	0	0	1	1	1	95	1
1	1212282	67	1	2010	0	2	2	0	0	0	1	1	1	98	1
1	1212321	78	1	2010	1	2	2	0	0	0	3	1	1	15	0
1	1212334	88	1	2010	0	3	2	0	1	0	1	3	0	79	0
1	1212342	70	1	2010	0	2	2	0	0	0	1	1	1	102	1
1	1212367	75	1	2010	1	2	2	0	1	0	1	1	1	103	1
1	1212483	65	1	2011	0	2	2	0	1	0	1	1	1	88	1
1	1212560	65	2	2011	0	2	2	0	0	0	1	1	1	88	1
1	1212567	72	1	2011	1	2	3	2	0	0	2	1	1	88	1
1	1212705	72	1	2011	1	3	2	0	1	0	1	2	0	3	0
1	1212906	71	1	2011	0	3	2	0	1	0	1	3	1	83	0
1	1212986	76	3	2010	1	3	2	0	0	0	3	3	1	96	1
1	1212987	88	2	2010	1	2	2	0	0	0	1	1	1	29	0
1	1212992	67	2	2010	1	3	2	0	1	0	1	3	1	57	0
1	1213044	81	1	2011	1	3	2	0	1	0	1	3	1	88	1
1	1213071	70	1	2011	1	2	2	0	0	0	1	1	1	95	1
1	1213125	68	1	2011	1	3	2	0	0	0	2	2	1	85	1
1	1213141	66	3	2011	1	3	2	0	2	0	1	2	1	91	1
1	1213224	85	1	2010	1	2	2	0	0	0	2	1	1	17	0
1	1213257	73	2	2010	0	3	2	0	1	0	3	3	1	99	1
1	1213486	70	1	2011	0	3	2	0	2	0	1	3	1	86	1
1	1213533	72	2	2011	1	3	2	1	1	0	1	2	1	89	1
1	1213538	66	1	2011	1	2	2	0	2	0	1	1	1	89	1
1	1213548	67	2	2011	1	3	2	0	1	0	2	3	1	28	0
1	1213562	70	3	2010	0	2	2	0	1	0	2	1	1	99	1
1	1214073	69	3	2010	0	2	2	0	0	0	1	2	1	94	1
1	1214304	77	1	2011	1	3	2	0	1	0	1	2	1	89	1
1	1214467	83	3	2010	1	2	2	0	0	0	2	1	1	68	1
1	1214473	69	1	2011	0	2	3	0	0	0	1	1	1	84	1
1	1214615	66	3	2011	1	2	2	0	1	0	1	2	1	89	1
1	1214651	77	1	2011	0	2	2	0	0	0	2	1	1	86	1
1	1214688	77	3	2011	1	3	2	0	0	0	3	2	1	88	1
1	1214813	68	1	2010	1	2	4	2	0	0	1	1	1	96	1
1	1214849	84	1	2011	1	3	2	0	1	0	2	2	1	86	0
1	1215064	77	1	2011	0	3	2	0	1	0	1	3	1	87	1
1	1215089	83	1	2011	0	3	4	0	0	0	2	3	0	12	0
1	1215231	65	1	2011	1	2	2	0	0	0	1	1	1	88	1
1	1215278	67	1	2011	1	2	3	2	0	0	1	1	1	87	1
1	1215381	66	3	2011	1	3	4	2	0	0	1	1	1	88	1
1	1215400	65	1	2011	1	2	2	0	0	0	1	1	1	81	1
1	1215478	75	3	2010	1	2	2	0	2	0	1	1	1	94	1
1	1215554	78	1	2010	0	3	2	0	0	0	1	3	1	82	0
1	1215627	67	1	2011	0	3	2	0	1	0	1	2	1	20	0
1	1215940	67	1	2011	1	3	4	2	0	0	1	2	1	89	1
1	1216133	68	1	2011	0	3	2	0	2	0	1	2	1	85	1
1	1216185	78	1	2011	1	3	2	0	0	0	1	3	1	84	1
1	1216349	69	1	2011	1	2	4	2	0	0	1	2	1	87	1
1	1216365	68	1	2011	1	2	4	2	0	0	1	1	1	91	1
1	1216377	67	3	2011	1	3	4	2	0	0	1	3	1	91	1
1	1216591	71	3	2011	1	3	2	0	1	0	2	3	1	89	1
1	1216690	72	1	2011	1	3	4	2	0	0	1	2	1	86	1
1	1216715	68	1	2011	1	2	2	0	0	0	1	1	1	82	1
1	1216827	69	1	2011	0	2	2	0	0	0	1	1	1	85	1
1	1216845	72	3	2010	1	2	2	0	1	0	3	1	1	97	1
1	1216856	65	2	2011	0	3	2	0	1	0	1	2	1	91	1
1	1216871	69	1	2011	0	2	2	0	0	0	3	1	1	89	1
1	1216962	68	1	2011	1	2	2	0	0	0	1	1	1	86	1
1	1216996	70	2	2011	1	3	2	0	2	0	1	2	1	85	1
1	1217162	65	2	2011	0	2	2	0	0	0	3	1	1	93	1
1	1217171	65	1	2011	0	3	2	0	2	0	1	2	1	90	1
1	1217175	66	1	2011	1	2	2	0	2	0	1	1	1	92	1
1	1217329	83	1	2011	1	3	2	0	1	0	1	2	1	57	0
1	1217513	73	1	2010	1	2	2	0	1	0	1	1	1	47	0
1	1217517	69	3	2010	1	3	2	0	0	0	2	3	1	16	1
1	1217522	75	1	2011	1	2	2	0	0	0	1	2	1	86	1
1	1217527	85	1	2011	0	2	2	0	0	0	1	1	1	82	1
1	1217583	77	1	2010	0	2	2	0	2	0	1	1	1	90	1
1	1217600	73	1	2010	1	2	2	0	0	0	1	1	1	105	1
1	1217615	70	1	2010	1	2	2	0	1	0	2	1	1	105	1
1	1217655	75	3	2011	0	3	4	0	1	0	3	3	1	84	1
1	1217705	77	1	2010	1	3	2	0	0	0	3	3	0	34	0
1	1217767	69	1	2011	1	3	4	2	0	0	1	1	1	89	1
1	1217795	67	1	2011	1	2	4	2	0	0	3	1	1	69	0
1	1217864	73	1	2011	1	3	2	0	1	0	3	2	1	87	1
1	1218013	70	1	2010	0	2	2	0	2	0	1	1	1	99	1
1	1218039	67	1	2010	0	2	2	0	1	0	1	1	1	101	1
1	1218042	67	1	2010	0	2	2	0	0	0	1	1	1	104	1
1	1218062	72	1	2011	0	2	4	2	0	0	1	1	1	88	1
1	1218072	81	1	2011	1	3	2	0	1	1	3	3	0	16	0
1	1218096	74	3	2011	1	2	2	0	2	0	1	1	1	86	1
1	1218111	67	1	2011	1	2	2	0	0	0	2	1	1	82	1
1	1218116	74	1	2011	1	2	2	0	2	0	2	1	1	92	1
1	1218267	69	1	2011	1	3	4	2	0	0	1	2	1	89	1
1	1218340	69	1	2014	1	2	3	2	0	0	1	2	1	54	1
1	1218439	75	1	2011	0	2	2	0	0	0	1	1	1	88	0
1	1218475	72	3	2010	0	2	2	0	0	0	1	2	1	101	1
1	1218486	75	1	2011	0	2	2	0	1	0	1	1	1	89	1
1	1218489	75	1	2011	1	2	2	0	1	0	1	2	1	30	0
1	1218723	68	2	2011	0	2	2	0	2	0	1	1	1	81	0
1	1218812	74	3	2010	0	2	2	0	0	0	2	1	1	10	1
1	1218860	73	1	2011	0	2	2	0	2	0	1	1	1	89	1
1	1218912	69	1	2011	0	2	2	0	2	0	1	1	1	58	0
1	1219171	71	1	2010	0	3	4	2	0	0	1	3	1	88	1
1	1219309	65	1	2011	1	3	4	2	0	0	1	2	1	77	1
1	1219312	65	1	2011	0	3	3	2	0	0	1	2	1	82	1
1	1219360	67	3	2011	1	2	2	0	2	0	1	1	1	86	1
1	1219482	66	1	2011	1	3	3	2	0	0	1	2	1	88	1
1	1219490	67	1	2011	1	2	2	0	0	0	1	1	1	91	1
1	1219498	66	1	2010	1	2	3	0	0	0	1	1	1	34	1
1	1219701	65	2	2011	1	2	2	0	0	0	1	1	1	87	1
1	1219729	68	2	2011	0	2	2	0	1	0	1	1	1	89	1
1	1219732	66	1	2011	0	3	2	0	1	0	1	2	1	89	1
1	1219751	73	1	2011	0	2	2	0	0	0	1	1	1	88	1
1	1219973	81	1	2010	0	3	3	0	1	0	3	2	1	83	0
1	1219991	82	1	2011	1	2	2	0	1	0	2	2	1	61	0
1	1219994	67	2	2011	1	2	2	0	0	0	1	1	1	94	1
1	1220002	77	1	2011	1	2	2	0	0	0	1	2	1	88	1
1	1220031	70	3	2011	0	2	2	0	1	0	1	1	1	91	1
1	1220072	75	3	2011	0	3	2	0	3	0	1	2	1	91	1
1	1220120	66	1	2011	1	2	4	2	0	0	1	1	1	85	1
1	1220146	81	1	2011	0	2	2	0	0	0	1	1	1	92	1
1	1220158	69	1	2011	1	2	2	0	0	0	1	1	1	91	1
1	1220197	84	1	2011	1	3	2	0	1	0	2	3	1	88	1
1	1220199	67	1	2011	1	2	2	0	0	0	1	1	1	89	1
1	1220409	67	1	2011	0	3	2	0	0	0	1	1	1	94	1
1	1220514	70	1	2011	0	2	2	0	1	0	2	1	1	88	1
1	1220536	65	3	2011	1	2	3	0	1	0	3	1	1	86	1
1	1220598	74	2	2011	1	3	2	0	1	0	3	3	1	76	0
1	1220666	68	2	2010	0	3	3	0	0	0	1	2	0	16	0
1	1220685	66	1	2011	1	2	2	0	1	0	1	1	1	88	1
1	1220701	69	1	2011	0	2	2	0	0	0	1	1	1	86	1
1	1220710	66	1	2011	1	2	2	0	0	0	1	1	1	93	1
1	1220711	65	1	2011	1	2	2	0	0	0	1	1	1	90	1
1	1220744	66	1	2011	1	3	4	2	0	0	1	2	1	90	1
1	1220753	74	1	2011	1	3	2	0	1	0	1	3	1	64	0
1	1220915	74	3	2011	1	3	2	0	0	0	1	2	1	75	1
1	1220976	79	3	2010	0	2	2	0	0	0	1	1	1	100	1
1	1221053	74	1	2011	1	3	3	0	1	0	1	2	1	85	1
1	1221054	71	3	2011	0	3	2	0	0	0	1	2	1	79	1
1	1221064	66	3	2011	1	3	4	2	0	0	1	1	1	84	1
1	1221066	65	3	2011	1	2	3	2	0	0	1	1	1	84	1
1	1221068	72	1	2011	1	2	2	0	1	0	1	2	1	84	1
1	1221070	69	1	2011	1	2	2	0	0	0	1	1	1	84	1
1	1221319	76	1	2010	1	2	2	0	0	0	2	1	1	102	1
1	1221392	73	1	2011	1	3	4	2	1	0	1	2	1	86	1
1	1221393	68	1	2011	1	3	4	2	0	0	1	1	1	86	1
1	1221543	67	1	2011	1	2	4	2	0	0	1	1	1	91	1
1	1221554	67	1	2011	1	3	4	2	0	0	1	2	1	89	1
1	1221576	73	2	2011	0	2	2	0	0	0	1	1	0	78	0
1	1221633	73	1	2014	1	2	2	0	1	0	1	2	1	57	1
1	1221650	73	1	2011	1	3	2	0	1	0	2	3	1	87	1
1	1221714	69	1	2011	1	3	2	0	0	0	1	2	1	91	1
1	1221745	71	2	2011	0	2	2	0	0	0	1	1	1	50	0
1	1221799	69	1	2011	1	3	2	0	3	0	1	2	1	93	1
1	1222007	68	1	2011	0	2	2	0	1	0	1	1	1	86	1
1	1222120	67	1	2011	0	3	2	0	3	0	1	2	1	86	1
1	1222127	81	1	2011	1	2	2	0	1	0	2	1	1	87	1
1	1222164	68	3	2011	0	2	3	2	0	0	1	1	1	88	1
1	1222366	68	1	2011	1	3	4	2	0	0	1	2	1	87	1
1	1222369	67	1	2011	0	2	2	0	0	0	1	1	1	93	1
1	1222445	67	1	2011	0	3	1	1	0	0	1	2	1	86	1
1	1222647	65	1	2011	1	3	3	2	0	0	1	1	1	87	1
1	1222791	67	1	2011	1	3	2	0	0	0	1	1	1	86	1
1	1222848	74	1	2011	1	2	2	0	0	0	1	1	1	88	1
1	1222868	68	1	2011	1	3	4	2	0	0	1	2	1	86	1
1	1222875	68	1	2011	1	3	4	2	0	0	1	2	1	86	1
1	1222889	82	1	2011	1	2	2	0	3	0	2	1	1	85	1
1	1222891	73	1	2011	0	2	2	0	2	0	1	1	1	79	1
1	1223082	74	2	2011	1	3	2	1	1	0	1	3	1	86	1
1	1223085	67	1	2011	0	3	4	2	0	0	1	3	1	86	1
1	1223179	70	1	2013	1	3	2	0	1	0	1	3	1	69	1
1	1223316	67	1	2011	1	2	2	0	1	0	1	1	1	84	1
1	1223319	74	1	2011	1	2	2	0	0	0	1	1	1	95	1
1	1223511	81	2	2011	1	3	2	0	1	0	1	2	1	85	1
1	1223603	69	1	2011	0	2	2	0	1	0	1	1	1	85	1
1	1223614	70	3	2011	0	3	2	0	1	0	2	3	1	64	0
1	1223694	71	1	2011	0	2	4	2	0	0	1	2	1	88	1
1	1223884	67	1	2011	1	3	4	2	0	0	1	2	1	81	1
1	1224025	65	1	2011	1	3	2	0	1	0	1	2	1	86	1
1	1224059	66	3	2011	1	3	2	0	0	0	1	2	1	85	1
1	1224184	70	3	2011	1	3	4	2	0	0	1	2	1	27	0
1	1224202	67	1	2011	1	2	2	0	1	0	1	1	1	86	1
1	1224417	65	2	2011	1	3	2	0	1	0	1	3	1	59	0
1	1224483	70	3	2011	0	2	2	0	0	0	1	1	1	92	1
1	1224539	79	1	2011	1	3	2	0	2	0	1	2	1	85	1
1	1224545	73	1	2010	1	3	3	2	0	0	1	2	1	64	0
1	1224566	71	2	2011	0	2	2	0	0	0	1	1	1	85	1
1	1224930	81	1	2011	1	3	2	0	1	0	2	2	1	91	1
1	1224999	73	3	2011	1	2	2	0	0	0	3	2	1	88	1
1	1225034	79	1	2011	0	4	2	0	0	0	3	3	0	71	0
1	1225087	71	1	2011	1	2	2	0	0	0	1	1	1	83	1
1	1225090	71	1	2011	0	3	4	2	0	0	3	1	1	86	1
1	1225197	70	1	2011	1	3	4	2	0	0	2	3	1	86	1
1	1225293	69	1	2011	1	2	2	0	0	0	1	1	1	90	1
1	1225389	66	3	2011	1	3	4	2	0	0	1	2	1	91	1
1	1225574	79	2	2011	0	3	2	0	1	0	3	3	1	18	0
1	1225696	72	1	2010	1	2	2	0	0	0	1	1	1	97	1
1	1225701	75	1	2011	0	2	2	0	0	0	1	1	1	80	1
1	1225736	70	3	2011	0	3	1	1	1	0	1	2	1	85	1
1	1225770	68	1	2011	1	3	4	2	0	0	1	1	1	85	1
1	1225840	67	3	2011	1	3	2	0	1	0	3	2	1	87	1
1	1225853	77	3	2011	1	3	2	0	1	0	2	3	1	6	1
1	1225924	83	1	2011	1	2	2	0	0	0	2	1	1	22	0
1	1225926	67	1	2011	1	2	2	0	1	0	1	2	1	90	1
1	1225943	66	1	2011	1	3	2	0	1	0	1	2	1	86	1
1	1225966	88	1	2011	0	2	2	0	0	0	2	1	1	85	1
1	1226103	83	1	2010	1	3	2	0	0	0	1	3	1	23	0
1	1226185	67	3	2011	1	3	2	0	1	0	2	2	1	84	1
1	1226195	76	1	2011	0	3	1	1	0	0	1	2	0	43	0
1	1226329	70	3	2013	1	3	2	0	1	0	1	2	1	68	1
1	1226583	79	1	2011	1	2	2	0	0	0	2	1	1	27	0
1	1226752	71	1	2011	0	3	3	2	0	0	1	1	1	87	1
1	1226841	81	1	2013	0	3	2	1	0	0	1	2	1	46	0
1	1226857	79	3	2011	1	3	2	0	1	0	3	2	1	92	1
1	1226997	67	1	2011	0	3	2	0	1	0	1	2	1	52	0
1	1227405	79	1	2011	0	3	2	0	1	0	1	2	1	89	1
1	1227578	65	1	2011	0	2	2	0	0	0	2	1	1	88	1
1	1227626	70	3	2010	0	2	3	0	1	0	1	1	1	99	1
1	1227655	67	1	2011	1	3	4	2	0	0	1	2	1	87	1
1	1227660	65	2	2011	1	2	4	2	0	0	1	2	1	90	1
1	1227687	74	1	2011	1	2	2	1	0	0	1	1	1	86	1
1	1227692	68	1	2011	1	3	2	0	1	0	2	3	1	84	1
1	1227699	72	1	2011	1	3	2	0	1	0	1	2	1	85	1
1	1228030	70	1	2011	1	3	4	2	0	0	1	2	1	89	0
1	1228037	66	2	2011	0	3	4	2	0	0	1	1	1	83	1
1	1228081	69	2	2011	0	2	2	0	0	0	1	1	1	84	1
1	1228096	66	1	2011	1	2	2	0	0	0	1	1	1	44	0
1	1228099	65	1	2011	0	2	3	0	0	0	1	1	1	85	1
1	1228222	67	1	2012	1	3	4	2	0	0	1	3	1	83	1
1	1228294	74	1	2011	1	3	3	2	0	0	1	3	1	93	1
1	1228470	78	3	2011	1	3	2	0	1	0	1	3	1	63	0
1	1228472	69	1	2011	1	3	4	2	0	0	1	1	1	87	1
1	1228504	66	1	2011	1	2	2	0	0	0	1	1	1	80	1
1	1228641	67	2	2012	0	3	2	0	3	0	1	2	1	83	1
1	1228744	67	1	2011	0	2	2	0	0	0	1	1	1	84	1
1	1228780	77	3	2011	1	2	2	0	0	0	1	1	1	84	1
1	1228789	68	1	2011	1	2	2	0	0	0	1	1	1	86	1
1	1228792	65	1	2011	1	2	4	2	0	0	1	1	1	85	1
1	1228794	66	2	2011	0	2	2	0	0	0	1	1	1	85	1
1	1228887	66	3	2011	1	2	2	0	0	0	1	1	1	85	1
1	1228894	72	1	2011	1	3	2	0	0	0	1	2	1	61	1
1	1228895	83	1	2011	0	3	2	0	1	0	1	2	1	84	1
1	1228927	68	1	2011	1	2	2	0	0	0	1	1	1	84	1
1	1228981	69	1	2010	0	3	2	0	1	0	1	1	1	68	0
1	1229111	70	1	2011	1	3	4	2	0	0	1	2	1	85	1
1	1229291	78	3	2011	1	3	2	0	1	0	1	2	1	89	1
1	1229329	65	1	2011	1	2	3	0	0	0	1	1	1	72	1
1	1229332	67	3	2011	1	3	2	0	0	0	1	2	1	87	1
1	1229491	76	1	2011	0	3	3	0	1	0	1	3	1	76	1
1	1229608	67	3	2010	1	2	2	0	1	0	1	1	1	56	0
1	1229610	73	1	2010	1	2	3	0	1	0	1	1	1	99	1
1	1229616	73	1	2010	1	2	3	0	1	0	2	1	1	103	1
1	1229633	69	1	2012	1	3	3	2	0	0	1	2	1	83	1
1	1229651	66	1	2011	1	3	2	0	1	0	2	3	1	86	1
1	1229655	73	2	2011	1	2	2	0	0	0	1	1	1	89	1
1	1229698	67	1	2011	0	2	3	0	0	0	1	1	1	83	1
1	1229930	73	1	2011	0	3	2	0	1	0	1	2	1	85	1
1	1230172	68	1	2010	0	2	2	0	1	0	1	1	1	99	0
1	1230173	68	1	2011	1	2	3	0	1	0	1	1	1	90	1
1	1230177	71	1	2011	1	3	2	0	0	0	1	2	1	93	1
1	1230183	73	1	2011	1	3	2	0	1	0	1	2	1	44	0
1	1230371	82	2	2011	0	3	2	1	0	0	3	2	1	8	0
1	1230430	80	3	2011	1	3	3	0	1	0	2	3	1	47	0
1	1230519	73	1	2011	0	3	4	0	1	0	2	3	1	87	1
1	1230767	66	1	2012	1	3	4	2	0	0	2	2	1	83	1
1	1230819	72	1	2012	1	3	3	0	0	0	1	2	1	75	1
1	1230912	78	3	2011	1	3	3	0	1	0	1	2	1	88	1
1	1230991	67	1	2012	0	3	2	0	0	0	2	2	1	83	1
1	1231029	69	3	2010	1	3	4	2	0	0	1	1	1	96	1
1	1231040	72	1	2011	1	2	2	0	1	0	1	1	1	86	1
1	1231059	65	3	2012	1	3	4	0	1	0	2	2	1	82	1
1	1231086	72	2	2011	0	2	2	0	0	0	1	2	1	14	0
1	1231270	67	1	2011	1	2	2	0	0	0	1	1	1	87	1
1	1231363	79	1	2012	0	3	2	0	1	0	1	3	1	80	1
1	1231377	73	1	2011	0	2	2	0	0	0	1	1	1	84	1
1	1231403	71	3	2011	0	3	4	2	0	0	1	2	1	91	1
1	1231714	74	1	2011	0	3	2	0	1	0	2	2	0	54	0
1	1231736	65	3	2012	1	3	4	2	0	0	1	1	1	83	1
1	1231738	65	1	2011	1	3	4	2	0	0	1	2	1	85	1
1	1231758	65	2	2010	0	2	2	0	0	0	1	1	1	69	0
1	1231794	65	1	2011	0	3	4	2	0	0	1	1	1	87	1
1	1231843	65	1	2011	1	3	4	2	0	0	1	2	1	82	1
1	1231846	78	1	2011	1	3	2	0	1	0	2	3	1	83	1
1	1231929	81	1	2011	1	2	2	0	0	0	1	2	1	94	1
1	1231970	65	3	2010	0	2	2	0	1	0	1	1	1	100	1
1	1232379	83	3	2011	0	3	2	0	1	0	3	2	1	86	1
1	1232384	75	3	2011	1	3	2	0	1	0	1	2	1	90	1
1	1232438	66	1	2012	0	3	3	0	3	0	3	3	1	44	0
1	1232636	67	2	2012	0	3	3	0	3	0	2	2	1	45	0
1	1233023	74	1	2010	0	2	2	0	0	0	1	1	1	93	1
1	1233042	70	1	2010	0	2	2	0	1	0	2	1	1	99	1
1	1233262	72	1	2012	1	2	1	1	0	0	1	1	1	57	0
1	1233264	69	1	2011	0	3	3	2	0	0	2	2	1	82	1
1	1233329	82	1	2011	0	3	2	0	0	0	2	2	1	54	0
1	1233355	65	1	2011	0	2	2	0	1	0	1	1	1	87	1
1	1233416	75	2	2011	1	3	2	0	1	0	3	2	1	81	0
1	1233708	80	1	2010	0	2	2	0	0	0	3	1	1	91	0
1	1233786	81	1	2012	0	2	1	1	0	0	1	1	1	49	0
1	1233787	67	1	2012	0	2	2	0	1	0	1	1	1	75	1
1	1233820	73	1	2011	1	3	3	0	1	0	2	2	1	66	0
1	1233821	79	1	2011	1	2	3	0	0	0	1	1	1	85	1
1	1233823	78	3	2011	0	2	3	0	0	0	2	1	1	85	1
1	1233826	75	1	2011	1	2	2	0	0	0	2	1	1	85	1
1	1233828	71	1	2011	1	2	2	0	0	0	1	1	1	85	1
1	1233843	69	1	2012	1	2	3	0	0	0	1	1	1	83	1
1	1233891	77	1	2012	1	3	2	0	3	0	1	2	1	82	1
1	1234173	71	1	2012	0	2	2	0	0	0	1	1	1	81	1
1	1234261	68	2	2012	0	3	2	0	1	0	2	2	1	82	1
1	1234527	65	1	2011	1	3	2	0	1	0	1	2	1	94	1
1	1234546	74	1	2011	1	3	3	0	1	0	3	3	1	88	1
1	1234548	76	1	2011	0	3	2	0	1	0	1	2	1	88	1
1	1234770	70	1	2014	1	1	2	0	0	0	1	1	1	53	1
1	1234904	80	3	2012	1	2	1	1	0	0	1	1	1	81	1
1	1235054	65	1	2012	1	2	2	0	0	0	1	1	1	82	1
1	1235096	70	3	2011	0	3	2	0	1	0	2	2	1	86	1
1	1235144	87	1	2013	1	3	2	0	0	0	3	2	1	62	0
1	1235161	76	1	2010	0	3	2	0	1	0	1	2	1	96	1
1	1235247	73	1	2011	0	3	2	0	1	0	1	1	1	87	1
1	1235279	76	2	2011	1	3	2	0	3	0	1	2	1	87	1
1	1235403	65	1	2011	0	3	2	0	1	0	1	2	1	80	1
1	1235419	68	1	2010	1	3	2	0	1	0	1	2	1	98	1
1	1235421	76	1	2010	1	2	2	0	1	0	1	1	1	98	1
1	1235492	66	1	2012	1	2	2	0	0	0	1	1	1	77	1
1	1235521	86	3	2012	1	3	2	0	0	0	2	3	0	59	0
1	1235874	72	2	2012	1	2	1	1	0	0	1	1	1	81	1
1	1236292	71	1	2011	1	3	3	0	2	0	1	2	1	85	1
1	1236368	75	1	2012	1	2	2	0	0	0	1	1	1	82	1
1	1236501	65	1	2012	1	2	3	0	3	0	1	1	1	82	1
1	1236531	75	1	2011	1	2	2	0	2	0	1	1	1	85	1
1	1236625	72	1	2011	1	3	2	0	1	0	1	2	1	85	1
1	1236679	69	1	2010	1	2	2	0	1	0	1	1	1	100	1
1	1236794	65	1	2011	1	3	4	2	0	0	1	2	1	85	1
1	1236822	65	1	2011	1	4	2	0	2	0	1	2	1	87	1
1	1236825	68	1	2012	0	2	2	0	2	0	2	1	1	73	1
1	1236908	77	1	2012	1	3	2	0	1	0	3	3	1	83	1
1	1236915	66	1	2012	0	3	4	2	0	0	1	2	1	78	1
1	1237077	65	1	2012	0	2	2	0	0	0	1	1	1	82	1
1	1237130	80	1	2011	1	2	1	1	0	0	1	1	1	75	0
1	1237138	68	1	2011	0	3	2	0	1	0	1	2	1	85	1
1	1237294	82	1	2012	1	2	2	0	0	0	1	1	1	43	0
1	1237326	65	3	2011	1	3	2	0	1	0	3	3	1	36	1
1	1237379	66	1	2012	1	2	4	2	0	0	1	1	1	82	1
1	1237390	67	2	2012	0	3	3	0	2	0	2	2	1	81	1
1	1237397	74	1	2012	1	2	2	0	0	0	1	1	1	81	1
1	1237411	74	1	2012	1	3	3	0	2	0	1	2	1	55	0
1	1237444	68	1	2012	1	3	3	0	3	0	2	2	1	82	1
1	1237515	67	1	2011	1	2	2	0	0	0	1	1	1	85	1
1	1237518	68	1	2011	0	2	2	0	0	0	1	1	1	85	1
1	1237546	67	1	2012	1	2	2	0	0	0	1	1	1	79	1
1	1237585	91	3	2011	0	3	3	0	1	0	1	3	1	86	1
1	1237803	71	3	2012	1	2	2	0	1	0	2	1	1	47	0
1	1237908	67	3	2012	1	2	2	0	2	0	1	1	1	77	1
1	1238004	65	1	2012	1	3	3	0	3	0	1	2	1	74	1
1	1238007	85	2	2012	0	2	1	1	0	0	1	1	1	70	0
1	1238010	77	1	2012	1	3	2	0	1	0	2	3	1	73	1
1	1238054	76	3	2011	1	3	4	2	0	0	1	2	1	82	1
1	1238076	67	1	2011	1	3	4	2	0	0	1	2	1	82	1
1	1238084	65	1	2011	1	3	4	2	0	0	1	1	1	90	1
1	1238220	65	1	2012	1	3	2	0	1	0	2	2	1	82	1
1	1238222	71	2	2012	1	2	2	0	0	0	3	1	0	26	0
1	1238337	74	1	2012	0	3	2	0	1	0	1	3	1	80	1
1	1238340	68	1	2012	1	3	4	2	0	0	1	1	1	80	1
1	1238420	66	1	2012	1	3	2	0	0	0	3	2	1	83	1
1	1238490	70	1	2012	1	3	4	2	0	0	1	2	1	83	1
1	1238752	72	1	2012	1	2	2	0	0	0	1	1	1	80	1
1	1238871	76	2	2012	1	3	2	0	0	0	2	2	0	11	0
1	1238909	71	1	2012	0	3	2	0	1	0	1	2	1	55	1
1	1238943	66	1	2012	0	3	2	0	1	0	2	3	1	78	1
1	1239213	69	1	2012	0	2	2	0	0	0	1	1	1	83	1
1	1239222	69	3	2012	1	3	4	2	0	0	1	1	1	82	1
1	1239264	68	1	2012	1	2	2	0	3	0	2	1	1	83	1
1	1239578	82	2	2012	0	2	2	0	0	0	2	1	1	82	1
1	1239608	69	1	2012	1	2	2	0	2	0	2	1	1	81	1
1	1239698	66	2	2012	1	3	2	0	1	0	1	2	1	82	1
1	1239926	65	3	2012	1	3	4	2	0	0	1	1	1	81	1
1	1239927	66	1	2012	1	3	4	2	0	0	1	2	1	78	1
1	1240033	81	1	2011	1	2	3	0	0	0	3	1	1	84	1
1	1240041	70	2	2012	0	3	2	0	2	0	1	3	1	58	0
1	1240043	71	3	2012	1	3	2	0	1	0	1	2	1	80	1
1	1240152	66	1	2012	0	3	2	0	3	0	1	3	1	57	0
1	1240200	68	2	2011	0	2	2	0	1	0	1	1	1	89	1
1	1240203	78	3	2011	1	3	3	0	1	0	1	2	1	87	1
1	1240436	66	1	2012	1	3	2	0	0	0	1	2	1	72	1
1	1240474	66	1	2011	0	3	3	0	0	0	2	3	1	20	1
1	1240476	65	2	2011	1	3	2	0	1	0	1	2	1	82	1
1	1240564	69	2	2012	1	2	2	0	0	0	1	1	1	79	1
1	1240843	74	1	2012	1	2	3	0	0	0	1	1	1	81	1
1	1241120	67	3	2012	0	2	2	0	0	0	1	1	1	80	1
1	1241147	70	2	2012	0	3	4	2	0	0	1	2	1	80	1
1	1241263	67	1	2012	0	2	2	0	0	0	3	1	1	81	1
1	1241515	71	3	2012	0	2	1	1	0	0	1	1	1	80	1
1	1241633	71	2	2011	1	2	2	0	1	0	2	1	1	95	1
1	1241643	80	3	2012	1	3	3	0	1	0	1	3	1	83	1
1	1241758	82	1	2012	1	3	2	0	0	0	1	2	1	77	1
1	1241860	76	1	2013	1	2	2	0	1	0	1	2	1	60	1
1	1241932	72	1	2010	1	2	2	0	0	0	1	1	1	99	1
1	1241963	65	2	2012	0	3	2	0	1	0	3	3	1	13	0
1	1241983	72	2	2012	0	2	2	0	0	0	3	1	1	80	1
1	1242087	69	3	2012	0	3	4	0	0	0	3	3	1	26	1
1	1242171	65	1	2012	0	2	2	0	0	0	1	1	1	80	1
1	1242182	68	2	2012	1	3	2	0	0	0	1	2	1	80	1
1	1242238	75	1	2012	0	3	2	0	1	0	1	2	1	81	1
1	1242283	75	1	2012	0	2	2	0	1	0	1	1	1	82	1
1	1242331	69	1	2012	1	3	4	2	0	0	1	2	1	81	1
1	1242373	65	1	2010	0	2	2	0	1	0	1	1	1	79	0
1	1242376	66	1	2010	1	2	2	0	0	0	1	1	1	100	1
1	1242381	83	1	2010	0	3	2	0	1	0	2	3	1	99	1
1	1242384	74	1	2010	0	2	2	0	1	0	1	1	1	94	1
1	1242396	75	1	2010	1	2	2	0	1	0	1	1	1	92	1
1	1242399	69	3	2010	1	3	2	0	1	0	1	2	1	99	1
1	1242401	68	3	2010	0	3	2	0	0	0	1	2	1	101	1
1	1242460	74	2	2012	1	2	2	0	2	0	1	1	1	81	1
1	1242470	67	1	2012	1	2	2	0	1	0	2	1	1	66	0
1	1242694	70	1	2011	1	3	4	2	0	0	1	3	1	84	1
1	1242959	74	1	2012	0	3	2	0	3	0	1	3	1	83	1
1	1242962	68	1	2012	1	2	2	0	1	0	1	1	1	81	1
1	1242986	66	1	2010	1	2	2	0	0	0	1	1	1	96	1
1	1243007	67	3	2012	1	2	2	0	1	0	1	1	1	82	1
1	1243008	68	1	2012	1	2	2	0	0	0	1	1	1	82	1
1	1243019	68	1	2011	1	2	2	0	1	0	1	1	1	84	1
1	1243142	66	1	2012	0	3	4	2	0	0	1	2	1	78	1
1	1243230	74	3	2012	1	3	4	2	0	0	3	3	1	34	1
1	1243236	65	1	2012	1	3	2	0	1	0	1	2	1	81	1
1	1243265	72	3	2012	1	2	4	2	0	0	1	1	1	80	1
1	1243775	72	1	2012	1	2	2	0	3	0	2	1	1	80	1
1	1243792	65	1	2012	1	2	2	0	1	0	2	1	1	80	1
1	1243899	68	1	2012	0	3	4	2	0	0	1	1	1	78	1
1	1243900	69	1	2012	1	3	4	2	0	0	1	1	1	79	1
1	1244041	67	1	2012	0	2	2	0	0	0	2	1	1	77	0
1	1244043	66	1	2011	1	3	4	2	0	0	1	2	1	84	1
1	1244201	75	1	2012	0	3	4	2	0	0	1	3	1	81	1
1	1244372	87	1	2012	1	3	1	1	0	0	1	2	1	70	1
1	1244528	65	1	2012	1	2	3	0	2	0	1	1	1	83	1
1	1244604	69	1	2012	1	2	3	0	1	0	2	1	1	78	1
1	1244657	67	3	2012	1	3	4	2	0	0	2	2	1	6	0
1	1244670	74	3	2012	1	3	4	0	1	0	1	3	1	78	1
1	1244678	88	1	2012	0	3	2	0	0	0	3	3	0	10	0
1	1244785	69	1	2012	0	3	3	0	0	0	1	2	1	77	1
1	1244832	67	2	2012	1	2	2	0	0	0	1	1	1	79	1
1	1244870	67	1	2012	1	2	2	0	0	0	1	1	1	80	1
1	1244893	69	1	2012	0	3	3	0	1	0	2	2	1	80	1
1	1245042	76	1	2012	0	3	3	0	3	0	2	3	1	74	0
1	1245075	76	1	2012	1	2	3	0	2	0	1	1	1	79	1
1	1245091	77	1	2012	1	3	2	0	1	0	2	2	1	80	1
1	1245138	67	3	2012	1	3	2	0	1	0	1	2	1	77	1
1	1245166	72	1	2012	0	3	2	0	1	0	1	2	1	74	1
1	1245257	69	1	2012	1	3	4	2	0	0	1	2	1	82	1
1	1245329	76	2	2012	1	3	2	0	1	0	1	2	1	81	1
1	1245337	67	2	2012	1	2	2	0	1	0	2	1	1	20	0
1	1245374	65	1	2012	0	3	2	0	1	0	1	2	1	75	0
1	1245398	66	1	2012	0	2	2	0	1	0	1	1	1	80	1
1	1245437	67	1	2012	0	2	2	0	0	0	1	1	1	79	1
1	1245440	65	3	2012	1	2	2	0	0	0	1	1	1	26	0
1	1245521	69	1	2012	0	2	2	0	1	0	1	1	1	81	1
1	1245577	65	1	2010	0	2	2	0	2	0	1	1	1	44	0
1	1245587	71	1	2013	0	3	2	0	1	0	1	3	1	67	1
1	1245844	71	1	2011	1	3	4	2	0	0	1	1	1	78	1
1	1245883	67	1	2012	1	3	4	2	0	0	1	2	1	81	1
1	1245893	71	1	2012	1	2	2	0	2	0	1	1	1	77	1
1	1245935	71	1	2014	1	2	3	0	1	0	1	2	1	51	1
1	1246140	73	1	2012	1	2	2	0	0	0	2	1	1	76	1
1	1246241	72	3	2012	1	2	2	0	2	0	1	1	1	11	0
1	1246440	67	1	2012	0	2	2	0	0	0	1	1	1	79	1
1	1246474	69	2	2012	0	2	2	0	0	0	2	1	1	79	1
1	1246527	66	3	2012	0	2	2	0	0	0	1	1	1	78	1
1	1246575	65	2	2012	1	3	2	0	1	0	1	3	1	82	1
1	1246595	87	3	2012	1	3	3	0	0	0	3	2	1	82	1
1	1246660	65	1	2012	0	2	2	0	1	0	2	1	1	82	1
1	1246781	65	1	2012	1	2	4	2	0	0	2	1	1	76	1
1	1246875	70	3	2012	1	3	2	0	0	0	1	2	1	73	1
1	1246905	83	2	2012	1	3	2	0	0	0	3	3	1	20	0
1	1246986	69	1	2012	1	3	2	0	1	0	1	2	1	81	1
1	1247218	67	3	2012	1	3	2	0	1	0	2	2	1	77	1
1	1247334	65	1	2011	1	2	4	2	0	0	1	1	1	84	1
1	1247349	71	1	2012	0	2	2	0	0	0	1	1	1	76	1
1	1247495	72	1	2012	1	3	2	0	1	0	2	2	1	79	1
1	1247534	66	1	2012	1	2	1	1	0	0	1	1	1	80	1
1	1247621	67	1	2011	1	3	4	2	0	0	2	2	1	77	1
1	1247641	67	1	2011	0	2	2	0	0	0	1	1	1	84	1
1	1247809	66	2	2012	1	2	2	0	0	0	2	1	1	78	1
1	1247858	68	1	2012	1	2	2	0	0	0	1	1	1	82	1
1	1248006	69	3	2012	1	3	2	0	1	0	2	2	1	77	1
1	1248015	65	2	2012	0	2	2	0	0	0	2	1	1	12	0
1	1248036	70	1	2014	1	2	3	0	1	0	1	2	1	53	1
1	1248334	66	3	2012	0	3	2	0	0	0	1	3	1	79	1
1	1248412	71	1	2011	0	3	2	0	1	0	2	2	1	80	1
1	1248459	72	3	2010	1	2	2	0	1	0	1	1	1	79	1
1	1248460	83	3	2010	0	2	2	0	1	0	2	3	1	97	1
1	1248462	68	3	2011	1	3	2	0	0	0	2	2	1	95	1
1	1248465	72	3	2011	0	3	2	0	1	0	1	2	1	95	1
1	1248467	73	3	2011	0	3	2	0	1	0	3	2	1	94	1
1	1248469	66	3	2011	0	2	2	0	1	0	1	1	1	87	1
1	1248472	66	2	2011	1	3	3	0	1	0	1	2	1	94	1
1	1248478	67	1	2012	0	3	2	0	3	0	1	2	1	78	1
1	1248624	73	3	2011	0	3	2	0	0	0	2	2	1	93	1
1	1248709	66	1	2012	0	3	3	2	0	0	1	2	1	45	0
1	1248720	71	1	2012	0	3	3	2	0	0	1	1	1	78	1
1	1248725	66	1	2011	1	3	2	0	1	0	1	3	1	85	1
1	1248845	78	1	2012	1	2	2	0	1	0	3	1	1	81	1
1	1248936	67	1	2012	0	2	2	0	0	0	2	1	1	78	1
1	1248951	65	1	2012	1	3	4	2	0	0	1	2	1	54	1
1	1248952	72	3	2011	0	3	2	0	1	0	1	2	1	94	1
1	1249107	72	1	2013	0	3	2	0	1	0	1	3	1	58	1
1	1249147	75	1	2012	1	2	2	0	1	0	1	1	1	76	1
1	1249525	65	1	2012	1	3	4	2	0	0	1	2	1	78	1
1	1249553	74	1	2012	1	2	2	0	0	0	2	2	1	76	1
1	1249621	67	1	2012	1	3	2	0	1	0	1	2	1	77	1
1	1249641	70	1	2012	1	3	2	0	1	0	3	2	0	74	0
1	1249697	73	1	2012	1	3	3	0	1	0	3	2	1	83	1
1	1249713	65	1	2012	0	2	2	0	0	0	2	1	1	82	1
1	1249741	65	2	2012	0	2	1	1	1	0	1	1	1	78	1
1	1249778	74	1	2012	1	2	2	0	1	0	2	1	1	78	1
1	1249801	65	1	2012	1	3	4	2	0	0	1	1	0	78	0
1	1249826	74	1	2012	1	2	2	0	1	0	1	1	1	41	1
1	1249930	79	1	2012	1	3	3	0	1	0	1	3	1	78	1
1	1249937	72	2	2012	1	2	2	0	0	0	2	1	1	56	0
1	1250033	78	1	2012	1	3	2	0	1	0	2	3	1	79	1
1	1250104	73	3	2012	1	3	2	0	1	0	1	2	1	76	1
1	1250111	72	3	2012	1	2	4	2	0	0	1	1	1	79	1
1	1250269	77	2	2012	1	2	2	0	0	0	2	1	1	57	0
1	1250340	68	1	2012	1	2	2	0	1	0	1	1	1	75	1
1	1250393	83	3	2012	1	3	2	0	0	0	3	2	1	77	1
1	1250559	69	2	2012	1	3	3	0	1	0	2	3	0	32	0
1	1250568	68	1	2012	1	2	3	0	0	0	1	1	1	81	1
1	1250618	81	1	2012	0	3	2	0	0	0	3	3	0	54	0
1	1250619	66	1	2012	0	2	2	0	1	0	1	1	1	80	1
1	1250621	75	3	2012	0	3	3	0	1	0	3	2	1	79	1
1	1250624	70	1	2012	1	3	2	0	1	0	2	2	1	81	1
1	1250759	76	3	2012	1	3	2	0	1	0	1	2	1	79	1
1	1250825	72	1	2012	1	3	4	2	0	0	2	2	1	79	1
1	1250920	68	1	2012	1	3	4	2	0	0	1	2	1	81	1
1	1251152	65	1	2012	1	2	2	0	1	0	1	1	1	80	1
1	1251181	78	1	2012	0	3	2	0	1	0	3	2	1	24	0
1	1251204	65	1	2012	1	3	4	2	0	0	1	2	1	81	1
1	1251212	74	1	2012	1	3	1	1	0	0	1	2	1	78	1
1	1251249	65	1	2012	1	2	4	2	0	0	1	1	1	21	0
1	1251345	68	3	2012	1	3	2	0	0	0	2	2	1	79	1
1	1251368	72	3	2011	1	3	2	0	1	0	1	2	1	59	1
1	1251370	70	1	2011	1	3	2	0	1	0	1	3	1	85	1
1	1251514	66	1	2012	1	2	2	0	0	0	1	1	1	79	1
1	1251590	74	1	2012	0	2	2	0	0	0	1	1	1	77	1
1	1251605	72	1	2012	0	2	2	0	0	0	2	1	1	77	1
1	1251675	77	2	2011	0	2	2	0	0	0	1	1	1	82	0
1	1251778	66	1	2012	1	2	2	0	0	0	1	1	1	69	1
1	1251912	69	1	2012	1	3	3	2	0	0	1	1	1	80	1
1	1251978	86	3	2011	1	3	2	0	1	0	2	2	1	86	1
1	1251985	74	3	2011	1	3	2	0	1	0	1	2	1	75	1
1	1251991	68	2	2011	0	2	2	0	1	0	1	1	1	89	1
1	1251998	87	3	2011	1	3	2	0	0	0	1	2	1	66	1
1	1252020	73	3	2014	1	2	2	0	0	0	1	2	1	41	0
1	1252105	82	3	2011	1	3	2	0	1	0	2	3	1	90	1
1	1252117	71	2	2011	0	3	2	0	1	0	2	2	1	91	1
1	1252159	78	1	2011	0	2	2	0	1	0	2	1	1	95	1
1	1252255	69	3	2011	0	2	2	0	1	0	1	1	1	92	1
1	1252256	68	1	2011	1	2	2	0	1	0	1	1	1	95	1
1	1252257	66	1	2011	1	3	2	0	1	0	1	2	1	93	1
1	1252261	75	3	2011	1	3	2	0	1	0	1	2	1	87	1
1	1252262	72	3	2011	0	3	2	0	1	0	1	2	1	91	1
1	1252265	67	3	2011	1	2	4	0	1	0	1	1	1	95	1
1	1252317	68	3	2012	1	3	2	0	1	0	1	2	1	59	0
1	1252348	68	3	2012	0	2	2	0	0	0	1	1	1	77	1
1	1252433	66	3	2012	1	3	3	0	1	0	1	3	1	80	1
1	1252511	75	1	2012	0	3	2	0	0	0	2	3	1	75	1
1	1252517	80	3	2010	0	3	2	0	1	0	1	2	1	105	1
1	1252524	69	1	2010	1	3	3	2	0	0	1	2	1	98	1
1	1252535	68	3	2011	1	3	2	0	1	0	1	2	1	89	1
1	1252538	77	3	2011	0	3	2	0	1	0	2	3	1	63	0
1	1252622	70	1	2012	0	3	2	0	1	0	1	2	1	83	1
1	1252631	80	1	2012	1	3	2	0	1	0	1	2	1	81	1
1	1252640	68	1	2012	1	3	2	0	1	0	1	2	1	81	1
1	1252740	66	1	2012	0	3	4	2	0	0	1	2	1	80	1
1	1252757	73	1	2012	1	2	2	0	0	0	2	1	1	57	0
1	1252848	65	3	2012	1	2	1	1	0	0	2	1	1	81	1
1	1252863	67	1	2012	1	3	4	2	0	0	1	1	1	77	1
1	1252877	67	1	2012	1	2	3	2	0	0	1	1	1	76	1
1	1252891	68	1	2012	0	2	1	1	0	0	1	1	1	75	1
1	1252938	72	1	2012	1	2	2	0	1	0	3	1	1	82	1
1	1252955	79	2	2012	0	3	2	0	1	0	2	2	1	75	1
1	1252964	67	1	2012	0	3	2	0	1	0	2	2	1	76	1
1	1253056	70	1	2012	0	2	2	0	1	0	1	1	1	79	1
1	1253083	76	1	2012	1	2	2	0	0	0	1	1	1	76	1
1	1253085	67	1	2012	1	2	2	0	2	0	1	1	1	76	1
1	1253139	78	1	2012	0	2	2	0	0	0	1	1	1	80	1
1	1253156	84	1	2012	0	2	1	1	0	0	1	1	1	76	1
1	1253182	69	3	2012	0	3	2	0	1	0	2	2	1	77	1
1	1253224	78	1	2012	0	3	2	0	0	0	1	2	1	78	1
1	1253245	72	1	2012	0	2	2	0	0	0	1	1	1	80	1
1	1253287	67	2	2014	0	2	2	0	3	0	1	2	1	56	1
1	1253372	73	3	2011	1	3	2	1	0	0	1	3	1	18	1
1	1253374	80	3	2011	0	3	2	0	0	0	3	3	1	49	1
1	1253411	66	1	2012	1	3	4	2	0	0	1	2	1	80	1
1	1253474	65	2	2012	0	3	2	0	1	0	2	2	1	53	1
1	1253510	66	1	2011	0	2	2	0	0	0	1	1	1	95	1
1	1253560	71	3	2012	1	3	2	0	1	0	1	2	1	76	1
1	1253688	69	3	2011	0	3	2	0	0	0	1	2	1	86	1
1	1253745	73	1	2012	1	2	2	0	3	0	1	1	1	77	1
1	1253818	70	3	2012	1	3	2	0	1	0	2	2	1	64	1
1	1253945	79	1	2012	1	2	3	0	0	0	1	1	1	76	1
1	1253972	65	1	2010	0	3	4	2	0	0	1	1	1	97	1
1	1253977	81	1	2011	1	3	2	0	1	0	1	3	1	55	0
1	1254207	70	1	2011	1	3	4	0	1	0	2	2	1	88	1
1	1254232	73	2	2012	0	3	2	0	0	0	3	3	1	77	1
1	1254342	68	1	2012	0	2	2	0	0	0	1	1	1	61	0
1	1254349	65	1	2012	0	2	2	0	0	0	1	1	1	75	1
1	1254711	83	1	2010	1	2	2	0	2	0	2	1	1	44	0
1	1254718	65	1	2011	1	2	2	0	0	0	1	1	1	32	0
1	1254723	66	3	2011	1	2	2	0	0	0	1	1	1	94	1
1	1254876	68	1	2012	1	2	4	2	0	0	1	1	1	80	1
1	1254881	76	1	2012	1	3	2	0	1	0	1	2	1	77	1
1	1254894	70	1	2012	0	3	2	0	1	0	1	2	1	76	1
1	1255027	75	1	2012	0	2	2	0	0	0	1	1	1	79	1
1	1255057	66	1	2012	0	2	2	0	0	0	1	1	1	79	1
1	1255083	67	1	2012	1	2	2	0	0	0	1	1	1	80	1
1	1255086	65	1	2012	1	2	2	0	2	0	1	1	1	41	0
1	1255110	69	2	2012	0	2	2	0	1	0	1	1	1	77	1
1	1255142	82	1	2012	0	2	2	0	0	0	2	1	1	76	1
1	1255156	81	1	2012	1	3	2	0	1	0	1	3	1	46	1
1	1255173	70	1	2012	1	3	4	2	0	0	2	2	1	80	1
1	1255175	92	3	2012	1	3	2	0	0	0	2	2	1	82	1
1	1255181	71	1	2012	1	3	3	0	1	0	1	2	1	80	1
1	1255273	68	1	2012	0	3	2	0	3	0	1	2	1	72	1
1	1255275	65	1	2012	1	2	2	0	0	0	1	1	1	75	1
1	1255354	84	1	2011	0	2	3	0	0	0	1	1	1	90	1
1	1255399	78	2	2011	1	2	2	0	0	0	1	1	1	90	1
1	1255423	68	2	2012	1	3	3	0	1	0	2	2	1	81	1
1	1255450	84	1	2012	1	3	2	0	0	0	1	3	1	7	0
1	1255715	76	1	2011	1	3	4	0	1	0	3	3	1	85	1
1	1255716	68	1	2011	1	3	3	0	1	0	1	2	1	86	1
1	1255722	66	3	2011	1	2	3	0	1	0	1	1	1	58	1
1	1255736	69	1	2011	0	3	2	0	1	0	1	3	1	90	1
1	1255738	69	1	2011	1	2	4	0	1	0	2	1	1	91	1
1	1255743	76	1	2011	1	3	4	0	1	0	2	3	1	10	0
1	1255751	72	2	2011	1	3	2	0	1	0	3	3	1	91	1
1	1255753	76	1	2011	0	3	2	0	1	0	1	2	1	82	1
1	1255765	74	2	2011	0	3	2	0	1	0	1	2	1	87	1
1	1255768	72	1	2011	0	2	2	0	0	0	1	1	1	88	1
1	1255782	80	2	2011	0	3	2	1	0	0	2	3	1	44	0
1	1255801	79	2	2011	0	3	2	0	0	0	2	2	0	38	0
1	1255805	65	1	2011	0	2	2	0	0	0	2	1	1	88	1
1	1255824	68	2	2011	0	2	2	0	1	0	1	1	1	88	1
1	1255922	76	2	2011	0	3	2	0	0	0	2	2	0	58	0
1	1255927	71	3	2011	1	3	2	0	0	0	1	2	1	84	1
1	1255978	68	1	2012	0	2	2	0	0	0	1	1	1	76	1
1	1255988	68	1	2012	0	2	2	0	1	0	1	1	1	76	1
1	1256006	65	3	2012	0	2	2	0	0	0	1	1	1	75	1
1	1256042	72	2	2011	1	2	2	0	1	0	1	1	1	87	1
1	1256046	76	3	2011	1	2	2	0	1	0	2	1	1	95	1
1	1256095	65	1	2011	0	2	2	0	0	0	2	1	1	91	1
1	1256189	72	1	2012	0	3	2	0	0	0	1	2	1	79	1
1	1256198	65	1	2012	1	2	2	0	0	0	1	1	1	79	1
1	1256205	72	3	2012	0	3	2	0	1	0	2	2	1	78	1
1	1256232	69	1	2012	1	2	2	0	0	0	2	1	1	72	1
1	1256283	65	1	2012	0	2	2	0	0	0	1	1	1	74	1
1	1256301	65	1	2012	0	2	2	0	0	0	1	1	1	76	1
1	1256303	65	2	2012	1	3	4	2	0	0	1	2	1	77	1
1	1256325	76	3	2012	1	3	2	0	1	0	2	2	1	76	1
1	1256334	66	2	2011	1	3	2	0	1	0	2	3	1	93	1
1	1256346	65	1	2011	1	2	3	0	0	0	1	1	1	89	1
1	1256420	66	1	2011	1	2	2	0	0	0	1	1	1	94	1
1	1256421	70	2	2011	1	2	2	0	0	0	1	1	1	54	0
1	1256422	72	3	2011	1	3	2	0	1	0	1	1	1	90	1
1	1256426	67	1	2011	1	2	2	0	0	0	1	1	1	79	1
1	1256427	67	3	2011	1	3	2	0	0	0	1	2	1	91	1
1	1256498	67	1	2012	0	3	4	2	0	0	2	2	1	81	1
1	1256500	72	2	2011	0	3	3	0	0	0	3	3	1	91	0
1	1256535	72	2	2011	0	3	2	0	0	0	2	2	1	65	0
1	1256536	68	3	2011	0	2	2	0	0	0	1	1	1	88	1
1	1256554	67	1	2012	0	2	2	0	0	0	2	1	1	56	1
1	1256560	66	1	2011	0	2	3	2	0	0	1	2	1	89	1
1	1256572	65	2	2012	0	2	2	0	0	0	1	1	1	79	1
1	1256582	67	2	2010	0	2	3	0	0	0	1	1	1	99	1
1	1256598	67	1	2012	0	3	3	0	1	0	2	2	1	76	1
1	1256604	73	1	2012	0	2	2	0	0	0	1	1	1	82	1
1	1256668	69	3	2011	1	2	2	0	0	0	1	1	1	81	1
1	1256803	68	1	2012	0	2	2	0	0	0	1	1	1	81	1
1	1256806	75	1	2012	1	3	4	2	0	0	1	3	1	79	1
1	1256827	66	1	2012	1	2	3	0	0	0	1	1	1	79	1
1	1256855	73	1	2012	1	3	4	0	3	0	1	2	1	73	1
1	1256884	74	1	2011	1	3	2	0	0	0	1	2	1	87	1
1	1256885	81	1	2011	1	3	2	0	0	0	2	2	1	88	1
1	1256920	76	3	2011	0	2	2	0	0	0	1	1	1	20	1
1	1256927	79	3	2011	0	2	2	0	0	0	1	1	1	90	1
1	1256951	68	1	2011	0	2	2	0	0	0	1	1	1	86	1
1	1256979	68	1	2011	0	2	2	0	0	0	1	1	1	88	1
1	1257027	73	1	2011	0	2	2	0	1	0	1	1	1	90	1
1	1257067	75	3	2011	1	3	2	0	0	0	1	2	1	20	1
1	1257071	75	2	2011	0	3	2	0	0	0	2	2	1	88	1
1	1257086	66	1	2011	0	2	2	0	0	0	1	1	1	91	1
1	1257097	66	1	2011	0	3	2	0	1	0	3	2	1	84	1
1	1257141	65	1	2011	0	2	1	1	0	0	1	1	1	85	1
1	1257156	75	1	2011	0	2	2	0	0	0	1	1	1	88	1
1	1257162	77	3	2011	0	2	2	0	0	0	1	1	1	88	1
1	1257231	69	3	2011	0	3	2	0	3	0	1	2	1	90	1
1	1257238	72	2	2011	0	3	3	0	1	0	1	2	1	93	1
1	1257239	73	1	2011	0	2	2	0	0	0	1	1	1	89	1
1	1257248	66	3	2011	0	3	3	0	2	0	1	2	1	93	1
1	1257256	79	3	2011	1	2	2	0	0	0	1	2	1	84	1
1	1257259	65	3	2011	0	2	3	0	0	0	1	1	1	95	1
1	1257261	66	3	2011	0	2	2	0	0	0	1	1	1	83	1
1	1257294	69	1	2011	0	2	2	0	0	0	1	1	1	84	1
1	1257319	65	1	2011	0	2	2	0	0	0	2	1	1	87	1
1	1257410	66	3	2012	1	3	2	0	0	0	1	2	1	54	1
1	1257508	75	3	2011	0	2	2	0	0	0	2	1	1	70	0
1	1257509	70	3	2011	0	2	2	0	0	0	3	1	1	4	1
1	1257515	66	1	2011	0	2	2	0	0	0	1	1	1	95	1
1	1257641	65	1	2012	1	3	4	2	0	0	1	1	1	74	1
1	1257721	72	1	2012	1	3	4	2	0	0	2	2	1	76	1
1	1257735	72	2	2012	1	2	2	0	0	0	1	1	1	76	1
1	1257743	76	2	2012	0	2	2	0	0	0	3	1	1	76	1
1	1257754	74	3	2012	1	2	2	0	0	0	1	1	1	76	1
1	1257780	69	1	2012	1	2	2	0	0	0	1	1	1	76	1
1	1257992	70	1	2012	0	3	2	0	0	0	2	2	1	74	1
1	1258024	72	1	2012	1	3	2	0	1	0	2	2	1	79	1
1	1258063	74	1	2012	1	3	4	2	0	0	2	1	1	79	1
1	1258107	65	1	2012	1	3	4	2	0	0	1	1	1	76	1
1	1258119	74	2	2012	1	3	4	2	0	0	1	2	1	76	1
1	1258124	65	2	2012	0	3	2	0	1	0	2	2	1	69	0
1	1258136	65	1	2012	0	2	2	0	0	0	1	1	1	76	1
1	1258175	69	1	2012	1	2	4	2	0	0	1	1	1	74	1
1	1258198	68	1	2012	1	2	2	0	0	0	1	1	1	75	1
1	1258366	68	3	2012	1	2	2	0	2	0	1	1	1	81	1
1	1258397	65	1	2012	1	3	3	2	0	0	2	2	1	76	1
1	1258402	66	1	2012	1	2	2	0	0	0	1	1	1	77	1
1	1258420	70	1	2012	1	3	4	2	0	0	1	1	1	71	1
1	1258558	71	1	2012	0	3	3	2	0	0	1	3	1	71	1
1	1258721	78	1	2012	0	2	2	0	0	0	1	1	1	48	1
1	1258887	65	3	2012	1	2	2	0	2	0	1	1	1	77	1
1	1258947	66	1	2012	1	3	4	2	0	0	1	1	1	65	1
1	1259129	68	1	2012	0	3	4	2	0	0	1	1	1	73	1
1	1259157	74	1	2012	0	2	2	0	0	0	1	1	1	73	1
1	1259255	67	1	2012	1	2	2	0	2	0	1	1	1	77	1
1	1259356	68	1	2012	0	2	2	0	0	0	1	1	1	11	1
1	1259369	66	1	2012	0	3	2	0	1	0	2	2	1	75	1
1	1259374	75	2	2012	0	3	2	0	1	0	2	3	1	75	1
1	1259412	76	3	2012	1	2	2	0	1	0	2	1	1	74	1
1	1259427	67	1	2012	0	3	4	2	0	0	3	2	1	64	1
1	1259432	65	1	2012	0	3	4	2	0	0	1	1	1	75	1
1	1259506	68	1	2012	1	3	4	2	0	0	1	3	1	79	1
1	1259539	66	1	2012	0	3	2	0	1	0	1	3	1	63	0
1	1259622	65	3	2012	0	3	4	2	0	0	2	2	1	3	1
1	1259626	67	3	2012	1	3	2	0	1	0	2	3	0	27	0
1	1259664	75	3	2011	1	3	2	1	3	0	1	2	1	49	0
1	1259681	67	1	2012	1	3	2	0	2	0	1	2	1	77	1
1	1259682	68	1	2012	1	1	2	0	0	0	1	1	1	77	1
1	1259780	65	1	2012	0	2	2	0	0	0	1	1	1	72	1
1	1259797	66	1	2012	0	2	3	0	0	0	1	1	1	73	1
1	1259802	65	2	2012	1	2	2	0	0	0	1	1	1	73	1
1	1259808	74	3	2012	1	3	2	0	0	0	3	2	1	74	1
1	1259853	73	2	2012	0	3	3	0	0	0	3	3	1	38	0
1	1259856	65	1	2012	0	3	2	0	3	0	1	3	1	77	1
1	1260014	69	1	2012	1	2	2	0	1	0	1	1	1	74	1
1	1260043	66	1	2012	1	3	3	2	0	0	1	2	1	74	1
1	1260102	71	3	2012	1	3	4	2	0	0	1	1	1	51	1
1	1260129	71	1	2012	0	2	2	0	2	0	1	1	1	78	1
1	1260242	73	1	2012	1	2	1	1	0	0	1	1	1	74	1
1	1260273	67	1	2012	1	2	3	2	0	0	1	1	1	76	1
1	1260319	84	1	2012	0	3	2	0	1	0	1	2	1	75	1
1	1260349	83	1	2012	1	3	3	0	1	0	1	3	0	42	0
1	1260543	72	1	2012	1	2	2	0	1	0	1	1	1	75	1
1	1260591	76	1	2012	0	2	2	0	0	0	2	1	1	79	1
1	1260704	83	3	2012	0	2	2	0	1	0	2	1	1	16	0
1	1260770	72	1	2012	0	2	2	0	1	0	1	2	1	75	1
1	1260802	67	1	2012	1	3	2	0	2	0	1	2	1	79	1
1	1260807	67	2	2012	1	3	2	0	1	0	1	2	1	72	1
1	1260829	86	1	2012	1	2	1	1	0	0	1	1	1	77	1
1	1260833	69	3	2012	0	2	2	0	2	0	2	1	1	74	1
1	1261075	65	1	2012	1	3	4	2	0	0	1	2	1	72	1
1	1261169	72	1	2012	0	3	4	2	0	0	1	2	1	81	1
1	1261204	77	1	2012	1	2	2	0	0	0	1	1	1	75	1
1	1261265	65	1	2012	1	2	2	0	2	0	1	1	1	76	1
1	1261313	79	3	2012	1	3	3	0	1	0	2	3	0	48	0
1	1261452	65	2	2012	1	3	4	2	0	0	2	2	1	75	1
1	1261458	70	2	2012	0	2	2	0	0	0	1	1	1	75	1
1	1261461	65	2	2012	0	3	2	0	1	0	1	2	1	75	1
1	1261519	71	3	2012	0	3	2	0	1	0	1	2	1	75	1
1	1261535	75	3	2012	0	3	2	0	0	0	1	2	1	75	1
1	1261567	68	1	2012	1	3	2	0	1	0	1	2	1	73	1
1	1261661	69	2	2012	0	3	2	0	0	0	1	2	1	76	1
1	1261853	74	1	2012	0	3	2	0	3	0	1	3	1	8	0
1	1261968	78	1	2012	1	3	4	0	1	0	2	2	1	74	1
1	1262108	78	3	2012	0	3	2	0	1	0	2	2	0	4	0
1	1262152	75	1	2012	1	3	3	0	1	0	1	2	1	81	1
1	1262155	72	3	2011	1	2	2	0	1	0	1	1	1	85	1
1	1262191	75	1	2012	1	2	2	0	1	0	2	1	1	72	1
1	1262233	70	1	2012	1	3	4	2	0	0	1	3	1	77	1
1	1262304	74	1	2013	1	2	1	1	0	0	1	1	1	63	1
1	1262434	65	3	2012	1	3	4	2	0	0	1	2	1	75	1
1	1262768	69	2	2012	0	3	2	0	3	0	2	2	1	77	1
1	1262857	77	1	2012	1	3	2	0	1	0	2	2	1	74	1
1	1262900	67	1	2012	1	2	2	0	0	0	1	1	1	74	1
1	1262938	76	3	2012	1	3	2	0	1	0	1	3	1	80	1
1	1262998	67	1	2012	0	2	2	0	0	0	1	1	1	78	1
1	1263017	71	1	2012	0	2	1	1	0	0	1	1	1	63	0
1	1263039	69	1	2012	1	2	2	0	0	0	1	1	1	78	1
1	1263121	66	1	2012	1	2	2	0	0	0	1	1	1	79	1
1	1263213	70	3	2012	1	3	4	2	0	0	1	3	1	73	1
1	1263261	81	1	2012	1	3	3	0	0	0	2	3	1	73	1
1	1263412	73	3	2012	1	3	2	0	2	0	1	2	1	76	1
1	1263678	82	3	2012	0	3	2	0	0	0	3	2	1	74	1
1	1263750	68	3	2012	0	2	2	0	0	0	2	1	1	77	1
1	1263806	67	3	2012	0	3	2	0	0	0	3	3	1	74	1
1	1263832	77	1	2012	1	3	2	0	1	0	1	3	1	72	1
1	1263836	70	1	2012	1	3	2	0	0	0	1	2	1	73	1
1	1263839	67	2	2012	1	2	3	2	0	0	2	1	1	74	1
1	1264012	75	1	2012	1	3	2	0	1	0	2	3	1	65	0
1	1264019	87	1	2012	1	3	3	0	1	0	2	2	1	41	0
1	1264144	68	1	2012	1	3	1	1	0	0	1	2	1	74	1
1	1264196	83	1	2012	1	3	2	1	0	0	1	2	1	54	0
1	1264226	70	1	2012	1	3	4	0	0	0	2	2	1	68	1
1	1264349	65	1	2012	0	3	4	2	0	0	1	2	1	77	1
1	1264463	67	1	2012	1	3	2	0	1	0	1	3	1	76	1
1	1264545	67	3	2012	1	3	4	2	0	0	1	2	1	74	1
1	1264550	68	3	2012	1	3	4	2	0	0	1	2	1	74	1
1	1264607	66	1	2012	1	3	2	0	0	0	1	2	1	73	1
1	1264772	72	3	2012	0	3	3	0	0	0	1	2	1	73	1
1	1264913	69	3	2012	1	3	4	2	0	0	1	2	1	69	1
1	1264924	69	1	2012	0	2	3	0	0	0	1	1	1	73	0
1	1264930	74	3	2012	1	3	3	0	1	0	1	3	1	74	1
1	1265022	99	3	2012	0	2	2	0	0	0	1	1	1	9	1
1	1265131	75	1	2012	0	3	2	0	1	0	1	2	1	79	1
1	1265133	65	1	2012	1	2	2	0	0	0	1	1	1	73	1
1	1265193	77	2	2012	0	2	2	0	0	0	1	1	1	73	1
1	1265253	67	1	2012	1	2	2	0	0	0	1	1	1	72	1
1	1265352	77	1	2012	0	3	2	0	1	0	1	3	1	73	1
1	1265363	67	1	2012	0	2	2	0	0	0	1	1	1	73	1
1	1265364	65	3	2012	0	3	2	0	1	0	2	2	1	73	1
1	1265374	74	1	2012	1	3	3	0	1	0	2	2	1	73	1
1	1265385	70	3	2012	0	3	2	0	1	0	1	2	1	73	1
1	1265598	71	1	2012	1	3	4	2	0	0	1	2	1	74	1
1	1265611	69	1	2012	1	2	2	0	0	0	1	1	1	75	1
1	1265819	70	1	2012	1	3	2	0	3	0	2	3	1	75	1
1	1265854	72	1	2012	1	3	2	0	1	0	1	2	1	75	1
1	1266070	76	3	2012	1	2	2	0	0	0	1	1	1	73	1
1	1266086	66	2	2012	0	3	3	0	1	0	3	3	0	47	0
1	1266354	76	1	2012	1	3	2	0	1	0	1	2	1	77	1
1	1266517	74	3	2012	1	3	4	2	0	0	2	1	1	67	1
1	1266583	67	3	2012	1	3	3	0	2	0	1	2	1	77	1
1	1266661	65	1	2012	1	3	2	0	0	0	1	2	1	73	1
1	1266718	68	1	2012	0	3	3	0	1	0	3	3	1	75	1
1	1266848	78	1	2012	1	3	4	2	0	0	1	1	1	83	1
1	1266910	72	1	2012	0	3	2	0	1	0	1	2	1	67	1
1	1266913	73	1	2012	1	3	4	2	0	0	1	3	1	74	1
1	1266929	75	3	2011	1	2	2	0	1	0	2	1	1	79	1
1	1266958	69	1	2012	1	3	4	2	0	0	1	2	1	75	1
1	1266999	66	1	2012	1	2	2	0	0	0	1	1	1	74	1
1	1267001	86	1	2012	1	3	2	0	1	0	2	3	1	54	0
1	1267205	74	1	2012	1	2	2	0	0	0	1	1	1	66	1
1	1267211	83	1	2012	1	2	3	0	1	0	2	1	1	73	1
1	1267253	73	3	2012	1	3	4	2	0	0	1	3	1	78	1
1	1267262	76	1	2012	1	3	3	0	1	0	1	3	1	80	1
1	1267352	72	3	2011	1	2	2	0	0	0	1	1	1	70	1
1	1267399	72	1	2012	0	3	2	0	0	0	1	2	1	37	0
1	1267401	72	1	2012	1	2	2	0	0	0	1	1	1	74	1
1	1267417	79	3	2012	0	2	2	0	1	0	2	1	1	72	1
1	1267563	65	1	2012	1	2	3	0	1	0	1	1	1	77	1
1	1267764	67	1	2011	1	3	2	0	0	0	1	2	1	87	1
1	1267767	68	3	2011	1	2	2	0	0	0	1	1	1	90	1
1	1267773	85	1	2011	0	3	3	0	0	0	1	3	1	29	0
1	1267804	72	1	2011	1	2	2	0	0	0	1	1	1	85	1
1	1267811	75	3	2011	1	3	2	0	1	0	1	2	1	84	1
1	1267816	80	1	2011	1	2	2	0	0	0	1	1	1	80	0
1	1267844	72	1	2011	1	3	4	0	0	0	3	3	0	52	0
1	1267850	71	3	2011	1	3	2	0	1	0	3	3	1	94	1
1	1267868	74	1	2012	1	3	2	0	1	0	1	2	1	62	0
1	1267887	73	1	2012	1	3	4	2	0	0	1	2	1	73	1
1	1267902	66	1	2012	1	2	3	0	0	0	1	1	1	66	1
1	1267956	82	1	2010	0	3	2	0	0	0	2	2	1	89	0
1	1267972	76	3	2010	0	2	2	0	0	0	1	1	1	97	1
1	1268064	87	1	2010	1	2	3	0	0	0	1	1	1	62	0
1	1268114	71	2	2012	1	2	2	0	0	0	1	1	1	73	1
1	1268214	78	1	2012	0	3	2	0	0	0	1	2	1	47	1
1	1268271	69	3	2010	1	2	2	0	1	0	1	1	1	100	1
1	1268313	65	3	2012	1	2	2	0	0	0	1	1	1	71	1
1	1268316	71	1	2012	0	3	4	2	0	0	1	1	1	74	1
1	1268382	65	1	2012	1	2	2	0	0	0	1	1	1	80	1
1	1268402	71	1	2012	1	3	4	0	1	0	1	3	1	70	1
1	1268426	83	1	2012	0	3	2	0	3	0	2	3	1	69	0
1	1268466	65	1	2012	1	3	2	0	3	0	1	2	1	78	1
1	1268516	69	2	2012	0	3	2	0	0	0	3	2	1	73	1
1	1268606	67	2	2012	0	3	2	0	0	0	1	2	1	72	1
1	1268646	77	1	2012	0	3	2	0	1	0	1	3	1	72	1
1	1268682	69	1	2012	1	2	3	0	1	0	1	1	1	72	1
1	1269340	74	3	2012	0	2	2	0	0	0	2	1	1	72	1
1	1269370	68	1	2012	1	3	2	0	1	0	3	2	1	72	1
1	1269408	76	1	2012	0	2	2	0	0	0	1	1	1	18	0
1	1269470	88	2	2012	1	3	3	0	0	0	3	2	1	77	1
1	1269473	67	2	2012	0	3	2	0	0	0	3	2	1	82	1
1	1269618	86	3	2012	0	3	3	0	0	0	3	2	1	55	0
1	1269626	67	2	2012	0	2	2	0	0	0	1	1	1	79	1
1	1269760	71	1	2012	1	3	3	0	2	0	1	2	1	61	1
1	1269822	76	2	2012	0	3	2	0	0	0	1	3	1	72	1
1	1269859	75	1	2012	1	3	4	0	3	0	2	2	1	72	1
1	1269865	75	3	2012	1	3	2	0	1	0	1	2	1	72	1
1	1270013	70	1	2012	0	3	4	2	0	0	2	2	1	73	1
1	1270041	73	1	2012	0	3	2	0	1	0	3	2	1	69	1
1	1270200	72	3	2012	1	3	2	0	1	0	1	2	1	76	1
1	1270203	73	1	2012	0	3	2	0	1	0	1	2	1	76	1
1	1270204	70	2	2012	0	3	2	1	0	0	3	3	1	81	1
1	1270211	66	1	2012	0	3	3	0	1	0	1	2	1	76	1
1	1270513	74	1	2012	0	3	3	0	0	0	3	3	0	38	0
1	1270552	70	2	2012	1	2	2	0	1	0	1	1	1	75	1
1	1270568	77	3	2012	0	3	2	0	1	0	3	3	1	72	1
1	1270584	66	1	2012	0	3	2	0	0	0	1	2	0	15	0
1	1270592	71	3	2012	1	2	2	0	0	0	1	1	1	65	1
1	1270621	65	1	2012	0	2	2	0	0	0	1	1	1	75	1
1	1270636	65	1	2012	0	2	2	0	0	0	1	1	1	76	1
1	1270694	74	2	2012	0	2	2	0	0	0	2	1	1	72	1
1	1270701	68	1	2012	0	3	2	0	1	0	1	3	1	78	1
1	1270708	67	1	2012	0	2	2	0	0	0	2	1	1	75	1
1	1270710	81	1	2012	0	2	3	0	0	0	2	1	1	76	1
1	1270735	65	1	2012	0	3	3	0	1	0	1	3	1	74	1
1	1270787	72	2	2012	1	3	2	0	1	0	1	2	1	78	1
1	1270840	71	1	2012	1	3	2	0	3	0	1	2	1	72	1
1	1270939	68	2	2012	0	3	4	0	2	0	1	2	1	73	1
1	1270959	77	2	2012	0	3	2	0	1	0	1	2	1	72	1
1	1270975	83	1	2012	1	3	4	0	1	0	1	2	1	82	1
1	1271019	65	1	2012	0	2	2	0	0	0	1	1	1	73	1
1	1271023	68	2	2012	0	2	2	0	0	0	1	1	1	75	1
1	1271079	65	2	2012	1	3	2	0	1	0	1	2	1	74	1
[truncated: 88,435 more rows]
